# Supplementary material for: Genome-wide identification and mining elite allele variation of the Monoacylglycerol lipase (MAGL) gene family in upland cotton (Gossypium hirsutum L.)
Source: BMC Plant Biol. 2024 Jun 21;24:587. doi: 10.1186/s12870-024-05297-w (PMC11191281; doi:10.1186/s12870-024-05297-w)
Supplement: Supplementary file 1 — Supplementary Material 1. [file 12870_2024_5297_MOESM1_ESM.xlsx]

## Sheet: Table S1
Table S1: Physical and chemical characteristics of the MAGL proteins in upland cotton
Gene name	Gene ID	Chromosome	Start	End	Protein Length (aa)	Molecular Weights (MW)	isoelectric Points (pIs)	Grand average of hydropathicity (GRAVY)	Subcellular Localization
GhMAGL1	Ghir_A02G013740	A02	89682638	89684695	319	35907	7.62	-0.345	cytoskeleton
GhMAGL2	Ghir_A03G016430	A03	102412015	102415720	410	45944.4	8.03	-0.041	chloplast
GhMAGL3	Ghir_A05G004820	A05	4499669	4503635	398	44110.8	8.9	-0.068	cytoskeleton
GhMAGL4	Ghir_A05G042510	A05	108745546	108747311	339	37084.3	6.06	-0.043	chloplast
GhMAGL5	Ghir_A06G009690	A06	32471128	32473890	360	40321.8	9.3	-0.005	chloplast
GhMAGL6	Ghir_A06G018080	A06	117777015	117781002	268	30583.3	7.59	-0.293	cytoskeleton_nucleus
GhMAGL7	Ghir_A06G022610	A06	123987693	123988741	320	35871.5	8.5	-0.193	cytoskeleton
GhMAGL8	Ghir_A06G022940	Scaffold3082	53663	54613	316	35558.9	6.46	-0.098	nucleus
GhMAGL9	Ghir_A07G002630	A07	2811109	2814046	399	44518.5	8.85	-0.015	plastid
GhMAGL10	Ghir_A08G008150	A08	16372218	16375655	344	38873	8.79	-0.261	cytoskeleton
GhMAGL11	Ghir_A09G018200	A09	74350361	74357111	453	50057.7	8.9	-0.019	peroxisome
GhMAGL12	Ghir_A10G021440	A10	109332102	109335815	273	30903.5	6.46	-0.301	cytoskeleton
GhMAGL13	Ghir_A10G021450	A10	109339308	109342843	324	37131.8	5.9	-0.387	peroxisome
GhMAGL14	Ghir_A11G012250	A11	12334426	12338193	347	38826.8	8.17	-0.285	cytoskeleton
GhMAGL15	Ghir_A12G005480	A12	11357097	11365800	374	42397.2	8.08	-0.221	chloplast
GhMAGL16	Ghir_A12G028450	A12	107209496	107211486	253	28585	8.55	-0.092	cytoskeleton
GhMAGL17	Ghir_D02G017710	D02	61252173	61255862	384	43010	7.13	-0.065	chloplast
GhMAGL18	Ghir_D03G007410	D03	21883526	21885727	262	29559	6.96	-0.287	cytoskeleton
GhMAGL19	Ghir_D04G000420	D04	556953	557970	320	35024.8	5.73	-0.068	cytoskeleton
GhMAGL20	Ghir_D05G004930	D05	3956559	3960495	398	44030.8	8.32	-0.034	cytoskeleton
GhMAGL21	Ghir_D06G010020	D06	20147606	20150765	390	43742.5	8.94	-0.095	cytoskeleton
GhMAGL22	Ghir_D06G013950	D06	43847371	43848321	316	35685.1	6.26	-0.083	nucleus
GhMAGL23	Ghir_D06G018970	D06	60781923	60786084	320	36508.2	6.34	-0.278	cytoskeleton
GhMAGL24	Ghir_D06G023650	D06	66753326	66754845	320	35819.5	8.97	-0.182	plastid
GhMAGL25	Ghir_D07G002620	D07	2739602	2742474	410	45699.9	8.85	0.001	plastid
GhMAGL26	Ghir_D09G017660	D09	45976972	45983895	453	50104.8	8.99	-0.032	peroxisome
GhMAGL27	Ghir_D10G023300	D10	61928778	61932574	319	36350.8	6.17	-0.276	cytoskeleton
GhMAGL28	Ghir_D10G023310	D10	61934762	61937953	324	37068.5	5.9	-0.416	peroxisome
GhMAGL29	Ghir_D12G005470	D12	8672178	8680693	374	42344.1	7.14	-0.234	cytoskeleton
GhMAGL30	Ghir_D12G028610	D12	62178985	62182946	333	37453.2	9.37	-0.085	chloplast

## Sheet: Table S2
Table S2: List of gene duplication relationship among MAGL genes
Chromosome	GeneID	GeneName	Chromosome	GeneID	GeneName
1	AT1G11090	AtMAGL1	Ghir_D06	Ghir_D06G013950	GhMAGL22
1	AT1G18360	AtMAGL2	Ghir_A09	Ghir_A09G018200	GhMAGL11
1	AT1G18360	AtMAGL2	Ghir_D12	Ghir_D12G028610	GhMAGL30
1	AT1G73480	AtMAGL4	Ghir_A09	Ghir_A09G018200	GhMAGL11
1	AT1G73480	AtMAGL4	Ghir_D09	Ghir_D09G017660	GhMAGL26
1	AT1G73480	AtMAGL4	Ghir_D12	Ghir_D12G028610	GhMAGL30
2	AT2G39400	AtMAGL6	Ghir_A10	Ghir_A10G021440	GhMAGL12
2	AT2G39400	AtMAGL6	Ghir_D10	Ghir_D10G023300	GhMAGL27
2	AT2G47630	AtMAGL9	Ghir_A08	Ghir_A08G008150	GhMAGL10
2	AT2G47630	AtMAGL9	Ghir_A11	Ghir_A11G012250	GhMAGL14
3	AT3G55180	AtMAGL10	Ghir_A10	Ghir_A10G021440	GhMAGL12
3	AT3G55180	AtMAGL10	Ghir_D06	Ghir_D06G018970	GhMAGL23
3	AT3G55180	AtMAGL10	Ghir_D10	Ghir_D10G023300	GhMAGL27
5	AT5G11650	AtMAGL13	Ghir_D05	Ghir_D05G004930	GhMAGL20
5	AT5G11650	AtMAGL13	Ghir_D07	Ghir_D07G002620	GhMAGL25
5	AT5G11650	AtMAGL13	Ghir_A05	Ghir_A05G004820	GhMAGL3
5	AT5G11650	AtMAGL13	Ghir_A07	Ghir_A07G002630	GhMAGL9
5	AT5G11650	AtMAGL13	Ghir_D06	Ghir_D06G010020	GhMAGL21
Ghir_A02	Ghir_A02G013740	GhMAGL1	Ghir_D03	Ghir_D03G007410	GhMAGL18
Ghir_A03	Ghir_A03G016430	GhMAGL2	Ghir_D02	Ghir_D02G017710	GhMAGL17
Ghir_A05	Ghir_A05G004820	GhMAGL3	Ghir_A06	Ghir_A06G009690	GhMAGL5
Ghir_A05	Ghir_A05G004820	GhMAGL3	Ghir_A07	Ghir_A07G002630	GhMAGL9
Ghir_A05	Ghir_A05G042510	GhMAGL4	Ghir_D04	Ghir_D04G000420	GhMAGL19
Ghir_A05	Ghir_A05G004820	GhMAGL3	Ghir_D05	Ghir_D05G004930	GhMAGL20
Ghir_A05	Ghir_A05G004820	GhMAGL3	Ghir_D06	Ghir_D06G010020	GhMAGL21
Ghir_A05	Ghir_A05G004820	GhMAGL3	Ghir_D07	Ghir_D07G002620	GhMAGL25
Ghir_A06	Ghir_A06G009690	GhMAGL5	Ghir_D05	Ghir_D05G004930	GhMAGL20
Ghir_A06	Ghir_A06G009690	GhMAGL5	Ghir_D06	Ghir_D06G010020	GhMAGL21
Ghir_A06	Ghir_A06G018080	GhMAGL6	Ghir_D06	Ghir_D06G018970	GhMAGL23
Ghir_A06	Ghir_A06G022610	GhMAGL7	Ghir_D06	Ghir_D06G023650	GhMAGL24
Ghir_A06	Ghir_A06G009690	GhMAGL5	Ghir_D07	Ghir_D07G002620	GhMAGL25
Ghir_A06	Ghir_A06G018080	GhMAGL6	Ghir_D10	Ghir_D10G023300	GhMAGL27
Ghir_A07	Ghir_A07G002630	GhMAGL9	Ghir_D05	Ghir_D05G004930	GhMAGL20
Ghir_A07	Ghir_A07G002630	GhMAGL9	Ghir_D06	Ghir_D06G010020	GhMAGL21
Ghir_A07	Ghir_A07G002630	GhMAGL9	Ghir_D07	Ghir_D07G002620	GhMAGL25
Ghir_A08	Ghir_A08G008150	GhMAGL10	Ghir_A11	Ghir_A11G012250	GhMAGL14
Ghir_A09	Ghir_A09G018200	GhMAGL11	Ghir_A12	Ghir_A12G028450	GhMAGL16
Ghir_A09	Ghir_A09G018200	GhMAGL11	Ghir_D09	Ghir_D09G017660	GhMAGL26
Ghir_A09	Ghir_A09G018200	GhMAGL11	Ghir_D12	Ghir_D12G028610	GhMAGL30
Ghir_A10	Ghir_A10G021440	GhMAGL12	Ghir_D06	Ghir_D06G018970	GhMAGL23
Ghir_A10	Ghir_A10G021440	GhMAGL12	Ghir_D10	Ghir_D10G023300	GhMAGL27
Ghir_A12	Ghir_A12G028450	GhMAGL16	Ghir_D09	Ghir_D09G017660	GhMAGL26
Ghir_A12	Ghir_A12G028450	GhMAGL16	Ghir_D12	Ghir_D12G028610	GhMAGL30
Ghir_A12	Ghir_A12G005480	GhMAGL15	Ghir_D12	Ghir_D12G005470	GhMAGL29
Ghir_D05	Ghir_D05G004930	GhMAGL20	Ghir_D06	Ghir_D06G010020	GhMAGL21
Ghir_D05	Ghir_D05G004930	GhMAGL20	Ghir_D07	Ghir_D07G002620	GhMAGL25
Ghir_D06	Ghir_D06G018970	GhMAGL23	Ghir_D10	Ghir_D10G023300	GhMAGL27
Ghir_D09	Ghir_D09G017660	GhMAGL26	Ghir_D12	Ghir_D12G028610	GhMAGL30

## Sheet: Table S3
Table S3: The Ka/Ks ration of GhMAGL genes
GeneID1	GeneID2	Ka	Ks	Ka/Ks	PS
Ghir_A02G013740	Ghir_D03G007410	0.0049587	0.0460797	0.107611	0.0446927
Ghir_A03G016430	Ghir_D02G017710	0.00342141	0.0375313	0.0911615	0.0366077
Ghir_A05G004820	Ghir_A06G009690	0.0874999	0.583662	0.149916	0.405581
Ghir_A05G004820	Ghir_A07G002630	0.107961	0.446866	0.241596	0.336668
Ghir_A05G042510	Ghir_D04G000420	0.0110474	0.127364	0.0867386	0.117137
Ghir_A05G004820	Ghir_D05G004930	0.011189	0.0348596	0.320974	0.0340619
Ghir_A05G004820	Ghir_D07G002620	0.109719	0.443578	0.24735	0.334852
Ghir_A06G009690	Ghir_D05G004930	0.0902656	0.521724	0.173014	0.375931
Ghir_A06G018080	Ghir_D06G018970	0.0291495	0.0412475	0.706698	0.0401338
Ghir_A06G022610	Ghir_D06G023650	0.0109093	0.0370446	0.294491	0.0361446
Ghir_A06G009690	Ghir_D07G002620	0.0977363	0.593594	0.164652	0.410112
Ghir_A06G018080	Ghir_D10G023300	0.132623	0.800674	0.165639	0.492117
Ghir_A07G002630	Ghir_D05G004930	0.103172	0.44221	0.23331	0.334094
Ghir_A07G002630	Ghir_D07G002620	0.0255072	0.0325317	0.784073	0.0318363
Ghir_A09G018200	Ghir_A12G028450	0.138094	0.810608	0.170358	0.49551
Ghir_A09G018200	Ghir_D09G017660	0.0128103	0.0366485	0.349545	0.0357675
Ghir_A09G018200	Ghir_D12G028610	0.1471	0.712169	0.206553	0.459816
Ghir_A12G028450	Ghir_D09G017660	0.138274	0.805247	0.171717	0.493684
Ghir_A12G028450	Ghir_D12G028610	0.0724352	0.123072	0.588557	0.113505
Ghir_A12G005480	Ghir_D12G005470	0.00804451	0.058895	0.136591	0.0566419
Ghir_D05G004930	Ghir_D07G002620	0.102638	0.435215	0.235833	0.330197
Ghir_D06G018970	Ghir_D10G023300	0.13942	0.672804	0.207222	0.444179
Ghir_D09G017660	Ghir_D12G028610	0.14581	0.710129	0.205329	0.459026

## Sheet: Table S4
Table S4: Cis-acting regulatory elements in the promoter regions of GhMAGL genes
GeneID	Element	Motif_sequence	Position	Function
Ghir_A02G013740	Box 4	ATTAAT	329	part of a conserved DNA module involved in light responsiveness
Ghir_A02G013740	Box 4	ATTAAT	380	part of a conserved DNA module involved in light responsiveness
Ghir_A02G013740	Box 4	ATTAAT	623	part of a conserved DNA module involved in light responsiveness
Ghir_A02G013740	Box 4	ATTAAT	661	part of a conserved DNA module involved in light responsiveness
Ghir_A02G013740	Box 4	ATTAAT	720	part of a conserved DNA module involved in light responsiveness
Ghir_A02G013740	Box 4	ATTAAT	905	part of a conserved DNA module involved in light responsiveness
Ghir_A02G013740	Box 4	ATTAAT	1003	part of a conserved DNA module involved in light responsiveness
Ghir_A02G013740	ARE	AAACCA	1460	cis-acting regulatory element essential for the anaerobic induction
Ghir_A02G013740	ARE	AAACCA	1694	cis-acting regulatory element essential for the anaerobic induction
Ghir_A02G013740	MBS	CAACTG	608	MYB binding site involved in drought-inducibility
Ghir_A02G013740	LTR	CCGAAA	921	cis-acting element involved in low-temperature responsiveness
Ghir_A02G013740	LTR	CCGAAA	1292	cis-acting element involved in low-temperature responsiveness
Ghir_A02G013740	G-box	CACGTC	895	cis-acting regulatory element involved in light responsiveness
Ghir_A02G013740	I-box	GGATGAGATAAGATT	164	part of a light responsive element
Ghir_A02G013740	I-box	GTATAAGGCC	1214	part of a light responsive element
Ghir_A02G013740	I-box	AAGATAAGGCT	1248	part of a light responsive element
Ghir_A02G013740	I-box	CCTTATCCT	1250	part of a light responsive element
Ghir_A02G013740	ABRE	ACGTG	895	cis-acting element involved in the abscisic acid responsiveness
Ghir_A02G013740	TCT-motif	TCTTAC	1594	part of a light responsive element
Ghir_A02G013740	TCT-motif	TCTTAC	1789	part of a light responsive element
Ghir_A02G013740	TCT-motif	TCTTAC	1876	part of a light responsive element
Ghir_A02G013740	GATA-motif	AAGATAAGATT	164	part of a light responsive element
Ghir_A02G013740	GATA-motif	AAGGATAAGG	1250	part of a light responsive element
Ghir_A03G016430	GCN4_motif	TGAGTCA	269	cis-regulatory element involved in endosperm expression
Ghir_A03G016430	chs-CMA2a	TCACTTGA	153	part of a light responsive element
Ghir_A03G016430	ABRE	ACGTG	98	cis-acting element involved in the abscisic acid responsiveness
Ghir_A03G016430	ABRE	CACGTG	1907	cis-acting element involved in the abscisic acid responsiveness
Ghir_A03G016430	ABRE	ACGTG	1908	cis-acting element involved in the abscisic acid responsiveness
Ghir_A03G016430	ATCT-motif	AATCTAATCC	755	part of a conserved DNA module involved in light responsiveness
Ghir_A03G016430	TGACG-motif	TGACG	144	cis-acting regulatory element involved in the MeJA-responsiveness
Ghir_A03G016430	CGTCA-motif	CGTCA	144	cis-acting regulatory element involved in the MeJA-responsiveness
Ghir_A03G016430	G-box	GCCACGTGGA	370	cis-acting regulatory element involved in light responsiveness
Ghir_A03G016430	G-box	CACGTG	1907	cis-acting regulatory element involved in light responsiveness
Ghir_A03G016430	GA-motif	ATAGATAA	1470	part of a light responsive element
Ghir_A03G016430	CAT-box	GCCACT	1808	cis-acting regulatory element related to meristem expression
Ghir_A03G016430	ARE	AAACCA	239	cis-acting regulatory element essential for the anaerobic induction
Ghir_A03G016430	MBSI	aaaAaaC(G/C)GTTA	1681	MYB binding site involved in flavonoid biosynthetic genes regulation
Ghir_A03G016430	G-Box	CACGTT	98	cis-acting regulatory element involved in light responsiveness
Ghir_A03G016430	G-Box	CACGTG	1907	cis-acting regulatory element involved in light responsiveness
Ghir_A03G016430	I-box	TGATAATGT	115	part of a light responsive element
Ghir_A05G004820	G-Box	CACGTG	304	cis-acting regulatory element involved in light responsiveness
Ghir_A05G004820	Box 4	ATTAAT	181	part of a conserved DNA module involved in light responsiveness
Ghir_A05G004820	Box 4	ATTAAT	459	part of a conserved DNA module involved in light responsiveness
Ghir_A05G004820	Box 4	ATTAAT	642	part of a conserved DNA module involved in light responsiveness
Ghir_A05G004820	Box 4	ATTAAT	777	part of a conserved DNA module involved in light responsiveness
Ghir_A05G004820	Box 4	ATTAAT	808	part of a conserved DNA module involved in light responsiveness
Ghir_A05G004820	Box 4	ATTAAT	897	part of a conserved DNA module involved in light responsiveness
Ghir_A05G004820	Box 4	ATTAAT	1018	part of a conserved DNA module involved in light responsiveness
Ghir_A05G004820	Box 4	ATTAAT	1145	part of a conserved DNA module involved in light responsiveness
Ghir_A05G004820	ARE	AAACCA	464	cis-acting regulatory element essential for the anaerobic induction
Ghir_A05G004820	ARE	AAACCA	1841	cis-acting regulatory element essential for the anaerobic induction
Ghir_A05G004820	ARE	AAACCA	1970	cis-acting regulatory element essential for the anaerobic induction
Ghir_A05G004820	chs-CMA1a	TTACTTAA	657	part of a light responsive element
Ghir_A05G004820	chs-CMA1a	TTACTTAA	1307	part of a light responsive element
Ghir_A05G004820	TCA-element	CCATCTTTTT	114	cis-acting element involved in salicylic acid responsiveness
Ghir_A05G004820	TCA-element	CCATCTTTTT	1217	cis-acting element involved in salicylic acid responsiveness
Ghir_A05G004820	G-box	ACACGTG(G/t)CACC	299	cis-acting regulatory element involved in light responsiveness
Ghir_A05G004820	G-box	ACACGTGT	303	cis-acting regulatory element involved in light responsiveness
Ghir_A05G004820	G-box	CACGTG	304	cis-acting regulatory element involved in light responsiveness
Ghir_A05G004820	G-box	CACGAC	357	cis-acting regulatory element involved in light responsiveness
Ghir_A05G004820	G-box	TACGTG	1191	cis-acting regulatory element involved in light responsiveness
Ghir_A05G004820	G-box	CACGTC	1800	cis-acting regulatory element involved in light responsiveness
Ghir_A05G004820	LTR	CCGAAA	1853	cis-acting element involved in low-temperature responsiveness
Ghir_A05G004820	GARE-motif	TCTGTTG	1633	gibberellin-responsive element
Ghir_A05G004820	I-box	AAGATAAGGCT	1423	part of a light responsive element
Ghir_A05G004820	GT1-motif	GGTTAA	52	light responsive element
Ghir_A05G004820	ABRE	CACGTG	304	cis-acting element involved in the abscisic acid responsiveness
Ghir_A05G004820	ABRE	ACGTG	305	cis-acting element involved in the abscisic acid responsiveness
Ghir_A05G004820	ABRE	ACGTG	1191	cis-acting element involved in the abscisic acid responsiveness
Ghir_A05G004820	ABRE	ACGTG	1800	cis-acting element involved in the abscisic acid responsiveness
Ghir_A05G004820	CGTCA-motif	CGTCA	328	cis-acting regulatory element involved in the MeJA-responsiveness
Ghir_A05G004820	CGTCA-motif	CGTCA	1802	cis-acting regulatory element involved in the MeJA-responsiveness
Ghir_A05G004820	TCT-motif	TCTTAC	309	part of a light responsive element
Ghir_A05G004820	TGACG-motif	TGACG	328	cis-acting regulatory element involved in the MeJA-responsiveness
Ghir_A05G004820	TGACG-motif	TGACG	1802	cis-acting regulatory element involved in the MeJA-responsiveness
Ghir_A05G004820	Sp1	GGGCGG	496	light responsive element
Ghir_A05G042510	LTR	CCGAAA	171	cis-acting element involved in low-temperature responsiveness
Ghir_A05G042510	LTR	CCGAAA	537	cis-acting element involved in low-temperature responsiveness
Ghir_A05G042510	LTR	CCGAAA	1941	cis-acting element involved in low-temperature responsiveness
Ghir_A05G042510	GA-motif	ATAGATAA	930	part of a light responsive element
Ghir_A05G042510	G-box	CAGACGTGGCA	414	cis-acting regulatory element involved in light responsiveness
Ghir_A05G042510	G-box	CACGTC	417	cis-acting regulatory element involved in light responsiveness
Ghir_A05G042510	G-box	TACGTG	819	cis-acting regulatory element involved in light responsiveness
Ghir_A05G042510	G-box	TACGTG	1397	cis-acting regulatory element involved in light responsiveness
Ghir_A05G042510	G-box	TACGTG	1840	cis-acting regulatory element involved in light responsiveness
Ghir_A05G042510	G-box	TAAACGTG	1853	cis-acting regulatory element involved in light responsiveness
Ghir_A05G042510	CAT-box	GCCACT	1009	cis-acting regulatory element related to meristem expression
Ghir_A05G042510	TCA-element	CCATCTTTTT	351	cis-acting element involved in salicylic acid responsiveness
Ghir_A05G042510	TCA-element	CCATCTTTTT	572	cis-acting element involved in salicylic acid responsiveness
Ghir_A05G042510	ARE	AAACCA	174	cis-acting regulatory element essential for the anaerobic induction
Ghir_A05G042510	ARE	AAACCA	240	cis-acting regulatory element essential for the anaerobic induction
Ghir_A05G042510	ARE	AAACCA	1724	cis-acting regulatory element essential for the anaerobic induction
Ghir_A05G042510	ARE	AAACCA	1862	cis-acting regulatory element essential for the anaerobic induction
Ghir_A05G042510	Box 4	ATTAAT	449	part of a conserved DNA module involved in light responsiveness
Ghir_A05G042510	Box 4	ATTAAT	584	part of a conserved DNA module involved in light responsiveness
Ghir_A05G042510	Box 4	ATTAAT	1239	part of a conserved DNA module involved in light responsiveness
Ghir_A05G042510	Box 4	ATTAAT	1526	part of a conserved DNA module involved in light responsiveness
Ghir_A05G042510	Box 4	ATTAAT	1674	part of a conserved DNA module involved in light responsiveness
Ghir_A05G042510	G-Box	CACGTT	244	cis-acting regulatory element involved in light responsiveness
Ghir_A05G042510	G-Box	CACGTT	410	cis-acting regulatory element involved in light responsiveness
Ghir_A05G042510	G-Box	CACGTT	479	cis-acting regulatory element involved in light responsiveness
Ghir_A05G042510	G-Box	CACGTT	1853	cis-acting regulatory element involved in light responsiveness
Ghir_A05G042510	Sp1	GGGCGG	1021	light responsive element
Ghir_A05G042510	MRE	AACCTAA	379	MYB binding site involved in light responsiveness
Ghir_A05G042510	TCCC-motif	TCTCCCT	278	part of a light responsive element
Ghir_A05G042510	TGACG-motif	TGACG	419	cis-acting regulatory element involved in the MeJA-responsiveness
Ghir_A05G042510	CGTCA-motif	CGTCA	419	cis-acting regulatory element involved in the MeJA-responsiveness
Ghir_A05G042510	LAMP-element	CTTTATCA	1632	part of a light responsive element
Ghir_A05G042510	ACE	GACACGTATG	1838	cis-acting element involved in light responsiveness
Ghir_A05G042510	ABRE	ACGTG	244	cis-acting element involved in the abscisic acid responsiveness
Ghir_A05G042510	ABRE	ACGTG	411	cis-acting element involved in the abscisic acid responsiveness
Ghir_A05G042510	ABRE	ACGTG	417	cis-acting element involved in the abscisic acid responsiveness
Ghir_A05G042510	ABRE	ACGTG	479	cis-acting element involved in the abscisic acid responsiveness
Ghir_A05G042510	ABRE	ACGTG	819	cis-acting element involved in the abscisic acid responsiveness
Ghir_A05G042510	ABRE	ACGTG	1397	cis-acting element involved in the abscisic acid responsiveness
Ghir_A05G042510	ABRE	GACACGTACGT	1837	cis-acting element involved in the abscisic acid responsiveness
Ghir_A05G042510	ABRE	TACGTGTC	1840	cis-acting element involved in the abscisic acid responsiveness
Ghir_A05G042510	ABRE	ACGTG	1841	cis-acting element involved in the abscisic acid responsiveness
Ghir_A05G042510	ABRE	ACGTG	1853	cis-acting element involved in the abscisic acid responsiveness
Ghir_A05G042510	GT1-motif	GGTTAA	377	light responsive element
Ghir_A05G042510	GT1-motif	GGTTAAT	1440	light responsive element
Ghir_A05G042510	GT1-motif	GGTTAAT	1776	light responsive element
Ghir_A05G042510	GT1-motif	GGTTAA	1777	light responsive element
Ghir_A06G009690	LTR	CCGAAA	1432	cis-acting element involved in low-temperature responsiveness
Ghir_A06G009690	LTR	CCGAAA	1835	cis-acting element involved in low-temperature responsiveness
Ghir_A06G009690	G-box	CACGAC	496	cis-acting regulatory element involved in light responsiveness
Ghir_A06G009690	G-box	TACGTG	588	cis-acting regulatory element involved in light responsiveness
Ghir_A06G009690	G-box	CACGTC	1544	cis-acting regulatory element involved in light responsiveness
Ghir_A06G009690	MBS	CAACTG	1866	MYB binding site involved in drought-inducibility
Ghir_A06G009690	TCA-element	CCATCTTTTT	1730	cis-acting element involved in salicylic acid responsiveness
Ghir_A06G009690	MBSI	aaaAaaC(G/C)GTTA	1882	MYB binding site involved in flavonoid biosynthetic genes regulation
Ghir_A06G009690	chs-CMA1a	TTACTTAA	979	part of a light responsive element
Ghir_A06G009690	ARE	AAACCA	181	cis-acting regulatory element essential for the anaerobic induction
Ghir_A06G009690	ARE	AAACCA	599	cis-acting regulatory element essential for the anaerobic induction
Ghir_A06G009690	ARE	AAACCA	1087	cis-acting regulatory element essential for the anaerobic induction
Ghir_A06G009690	ARE	AAACCA	1289	cis-acting regulatory element essential for the anaerobic induction
Ghir_A06G009690	ARE	AAACCA	1423	cis-acting regulatory element essential for the anaerobic induction
Ghir_A06G009690	ARE	AAACCA	1839	cis-acting regulatory element essential for the anaerobic induction
Ghir_A06G009690	Box 4	ATTAAT	1609	part of a conserved DNA module involved in light responsiveness
Ghir_A06G009690	G-Box	CACGTT	1399	cis-acting regulatory element involved in light responsiveness
Ghir_A06G009690	TATC-box	TATCCCA	1861	cis-acting element involved in gibberellin-responsiveness
Ghir_A06G009690	ACE	GACACGTATG	586	cis-acting element involved in light responsiveness
Ghir_A06G009690	chs-CMA2a	TCACTTGA	332	part of a light responsive element
Ghir_A06G009690	ABRE	ACGTG	588	cis-acting element involved in the abscisic acid responsiveness
Ghir_A06G009690	ABRE	ACGTG	1399	cis-acting element involved in the abscisic acid responsiveness
Ghir_A06G009690	ABRE	ACGTG	1545	cis-acting element involved in the abscisic acid responsiveness
Ghir_A06G009690	ABRE	TACGGTC	1641	cis-acting element involved in the abscisic acid responsiveness
Ghir_A06G009690	GT1-motif	GGTTAA	939	light responsive element
Ghir_A06G009690	MRE	AACCTAA	1463	MYB binding site involved in light responsiveness
Ghir_A06G009690	TGACG-motif	TGACG	154	cis-acting regulatory element involved in the MeJA-responsiveness
Ghir_A06G009690	TGACG-motif	TGACG	1543	cis-acting regulatory element involved in the MeJA-responsiveness
Ghir_A06G009690	CGTCA-motif	CGTCA	154	cis-acting regulatory element involved in the MeJA-responsiveness
Ghir_A06G009690	CGTCA-motif	CGTCA	1543	cis-acting regulatory element involved in the MeJA-responsiveness
Ghir_A06G018080	MBSI	aaaAaaC(G/C)GTTA	128	MYB binding site involved in flavonoid biosynthetic genes regulation
Ghir_A06G018080	ARE	AAACCA	71	cis-acting regulatory element essential for the anaerobic induction
Ghir_A06G018080	ARE	AAACCA	1701	cis-acting regulatory element essential for the anaerobic induction
Ghir_A06G018080	Box 4	ATTAAT	66	part of a conserved DNA module involved in light responsiveness
Ghir_A06G018080	Box 4	ATTAAT	333	part of a conserved DNA module involved in light responsiveness
Ghir_A06G018080	Box 4	ATTAAT	337	part of a conserved DNA module involved in light responsiveness
Ghir_A06G018080	Box 4	ATTAAT	423	part of a conserved DNA module involved in light responsiveness
Ghir_A06G018080	Box 4	ATTAAT	812	part of a conserved DNA module involved in light responsiveness
Ghir_A06G018080	Box 4	ATTAAT	1357	part of a conserved DNA module involved in light responsiveness
Ghir_A06G018080	Box 4	ATTAAT	1557	part of a conserved DNA module involved in light responsiveness
Ghir_A06G018080	ATCT-motif	AATCTAATCC	799	part of a conserved DNA module involved in light responsiveness
Ghir_A06G018080	GT1-motif	GGTTAAT	61	light responsive element
Ghir_A06G018080	GT1-motif	GGTTAA	494	light responsive element
Ghir_A06G018080	GT1-motif	GGTTAA	1619	light responsive element
Ghir_A06G018080	P-box	CCTTTTG	673	gibberellin-responsive element
Ghir_A06G018080	TCT-motif	TCTTAC	584	part of a light responsive element
Ghir_A06G018080	Sp1	GGGCGG	742	light responsive element
Ghir_A06G018080	MRE	AACCTAA	58	MYB binding site involved in light responsiveness
Ghir_A06G022610	GT1-motif	GGTTAAT	1206	light responsive element
Ghir_A06G022610	GT1-motif	GGTTAA	1207	light responsive element
Ghir_A06G022610	ABRE	GACACGTGGC	1885	cis-acting element involved in the abscisic acid responsiveness
Ghir_A06G022610	ABRE	ACGTG	1887	cis-acting element involved in the abscisic acid responsiveness
Ghir_A06G022610	ABRE	ACGTG	1894	cis-acting element involved in the abscisic acid responsiveness
Ghir_A06G022610	TCCC-motif	TCTCCCT	1214	part of a light responsive element
Ghir_A06G022610	CGTCA-motif	CGTCA	398	cis-acting regulatory element involved in the MeJA-responsiveness
Ghir_A06G022610	CGTCA-motif	CGTCA	960	cis-acting regulatory element involved in the MeJA-responsiveness
Ghir_A06G022610	TGACG-motif	TGACG	398	cis-acting regulatory element involved in the MeJA-responsiveness
Ghir_A06G022610	TGACG-motif	TGACG	960	cis-acting regulatory element involved in the MeJA-responsiveness
Ghir_A06G022610	MBS	CAACTG	1196	MYB binding site involved in drought-inducibility
Ghir_A06G022610	TCA-element	CCATCTTTTT	1503	cis-acting element involved in salicylic acid responsiveness
Ghir_A06G022610	Box 4	ATTAAT	55	part of a conserved DNA module involved in light responsiveness
Ghir_A06G022610	Box 4	ATTAAT	86	part of a conserved DNA module involved in light responsiveness
Ghir_A06G022610	Box 4	ATTAAT	99	part of a conserved DNA module involved in light responsiveness
Ghir_A06G022610	Box 4	ATTAAT	276	part of a conserved DNA module involved in light responsiveness
Ghir_A06G022610	Box 4	ATTAAT	302	part of a conserved DNA module involved in light responsiveness
Ghir_A06G022610	Box 4	ATTAAT	416	part of a conserved DNA module involved in light responsiveness
Ghir_A06G022610	Box 4	ATTAAT	431	part of a conserved DNA module involved in light responsiveness
Ghir_A06G022610	Box 4	ATTAAT	1319	part of a conserved DNA module involved in light responsiveness
Ghir_A06G022610	Box 4	ATTAAT	1414	part of a conserved DNA module involved in light responsiveness
Ghir_A06G022610	Box 4	ATTAAT	1482	part of a conserved DNA module involved in light responsiveness
Ghir_A06G022610	Box 4	ATTAAT	1700	part of a conserved DNA module involved in light responsiveness
Ghir_A06G022610	G-Box	CACGTT	1887	cis-acting regulatory element involved in light responsiveness
Ghir_A06G022610	G-Box	CACGTT	1894	cis-acting regulatory element involved in light responsiveness
Ghir_A06G022610	chs-CMA1a	TTACTTAA	421	part of a light responsive element
Ghir_A06G022610	ARE	AAACCA	1965	cis-acting regulatory element essential for the anaerobic induction
Ghir_A06G022610	ARE	AAACCA	2012	cis-acting regulatory element essential for the anaerobic induction
Ghir_A06G022610	I-box	gGATAAGGTG	874	part of a light responsive element
Ghir_A06G022610	TATC-box	TATCCCA	931	cis-acting element involved in gibberellin-responsiveness
Ghir_A06G022610	TATC-box	TATCCCA	1510	cis-acting element involved in gibberellin-responsiveness
Ghir_A06G022940	MRE	AACCTAA	1351	MYB binding site involved in light responsiveness
Ghir_A06G022940	TGACG-motif	TGACG	1315	cis-acting regulatory element involved in the MeJA-responsiveness
Ghir_A06G022940	TCT-motif	TCTTAC	904	part of a light responsive element
Ghir_A06G022940	CGTCA-motif	CGTCA	1315	cis-acting regulatory element involved in the MeJA-responsiveness
Ghir_A06G022940	ATC-motif	TGCTATCCA	1146	part of a conserved DNA module involved in light responsiveness
Ghir_A06G022940	chs-CMA2a	TCACTTGA	1382	part of a light responsive element
Ghir_A06G022940	GT1-motif	GGTTAA	614	light responsive element
Ghir_A06G022940	LTR	CCGAAA	869	cis-acting element involved in low-temperature responsiveness
Ghir_A06G022940	ARE	AAACCA	741	cis-acting regulatory element essential for the anaerobic induction
Ghir_A06G022940	ARE	AAACCA	1404	cis-acting regulatory element essential for the anaerobic induction
Ghir_A06G022940	chs-CMA1a	TTACTTAA	1755	part of a light responsive element
Ghir_A06G022940	Box 4	ATTAAT	499	part of a conserved DNA module involved in light responsiveness
Ghir_A06G022940	Box 4	ATTAAT	726	part of a conserved DNA module involved in light responsiveness
Ghir_A06G022940	Box 4	ATTAAT	1439	part of a conserved DNA module involved in light responsiveness
Ghir_A06G022940	Box 4	ATTAAT	1501	part of a conserved DNA module involved in light responsiveness
Ghir_A06G022940	Box 4	ATTAAT	1522	part of a conserved DNA module involved in light responsiveness
Ghir_A07G002630	TGACG-motif	TGACG	1713	cis-acting regulatory element involved in the MeJA-responsiveness
Ghir_A07G002630	TGACG-motif	TGACG	1864	cis-acting regulatory element involved in the MeJA-responsiveness
Ghir_A07G002630	TCT-motif	TCTTAC	1757	part of a light responsive element
Ghir_A07G002630	CGTCA-motif	CGTCA	1713	cis-acting regulatory element involved in the MeJA-responsiveness
Ghir_A07G002630	CGTCA-motif	CGTCA	1864	cis-acting regulatory element involved in the MeJA-responsiveness
Ghir_A07G002630	circadian	CAAAGATATC	812	cis-acting regulatory element involved in circadian control
Ghir_A07G002630	GATA-motif	GATAGGA	1891	part of a light responsive element
Ghir_A07G002630	TCCC-motif	TCTCCCT	1622	part of a light responsive element
Ghir_A07G002630	ABRE	ACGTG	1532	cis-acting element involved in the abscisic acid responsiveness
Ghir_A07G002630	ABRE	ACGTG	1862	cis-acting element involved in the abscisic acid responsiveness
Ghir_A07G002630	GT1-motif	GGTTAA	1612	light responsive element
Ghir_A07G002630	LAMP-element	CTTTATCA	1360	part of a light responsive element
Ghir_A07G002630	GCN4_motif	TGAGTCA	1843	cis-regulatory element involved in endosperm expression
Ghir_A07G002630	chs-CMA1a	TTACTTAA	1166	part of a light responsive element
Ghir_A07G002630	Box 4	ATTAAT	753	part of a conserved DNA module involved in light responsiveness
Ghir_A07G002630	Box 4	ATTAAT	962	part of a conserved DNA module involved in light responsiveness
Ghir_A07G002630	Box 4	ATTAAT	1135	part of a conserved DNA module involved in light responsiveness
Ghir_A07G002630	Box 4	ATTAAT	1461	part of a conserved DNA module involved in light responsiveness
Ghir_A07G002630	LTR	CCGAAA	532	cis-acting element involved in low-temperature responsiveness
Ghir_A07G002630	G-box	CCACGTAA	1531	cis-acting regulatory element involved in light responsiveness
Ghir_A07G002630	G-box	TACGTG	1532	cis-acting regulatory element involved in light responsiveness
Ghir_A07G002630	G-box	CACGTC	1862	cis-acting regulatory element involved in light responsiveness
Ghir_A07G002630	3-AF1 binding site	TAAGAGAGGAA	365	light responsive element
Ghir_A07G002630	CAT-box	GCCACT	1018	cis-acting regulatory element related to meristem expression
Ghir_A08G008150	CGTCA-motif	CGTCA	1399	cis-acting regulatory element involved in the MeJA-responsiveness
Ghir_A08G008150	CGTCA-motif	CGTCA	1741	cis-acting regulatory element involved in the MeJA-responsiveness
Ghir_A08G008150	TCT-motif	TCTTAC	131	part of a light responsive element
Ghir_A08G008150	TGACG-motif	TGACG	1399	cis-acting regulatory element involved in the MeJA-responsiveness
Ghir_A08G008150	TGACG-motif	TGACG	1741	cis-acting regulatory element involved in the MeJA-responsiveness
Ghir_A08G008150	circadian	CAAAGATATC	1554	cis-acting regulatory element involved in circadian control
Ghir_A08G008150	GT1-motif	GTGTGTGAA	368	light responsive element
Ghir_A08G008150	GT1-motif	GGTTAA	1094	light responsive element
Ghir_A08G008150	ATCT-motif	AATCTAATCC	1205	part of a conserved DNA module involved in light responsiveness
Ghir_A08G008150	AT1-motif	AATTATTTTTTATT	1008	part of a light responsive module
Ghir_A08G008150	AACA_motif	TAACAAACTCCA	407	involved in endosperm-specific negative expression
Ghir_A08G008150	Box 4	ATTAAT	421	part of a conserved DNA module involved in light responsiveness
Ghir_A08G008150	Box 4	ATTAAT	435	part of a conserved DNA module involved in light responsiveness
Ghir_A08G008150	Box 4	ATTAAT	457	part of a conserved DNA module involved in light responsiveness
Ghir_A08G008150	Box 4	ATTAAT	1000	part of a conserved DNA module involved in light responsiveness
Ghir_A08G008150	Box 4	ATTAAT	1086	part of a conserved DNA module involved in light responsiveness
Ghir_A08G008150	Box 4	ATTAAT	1435	part of a conserved DNA module involved in light responsiveness
Ghir_A08G008150	Box 4	ATTAAT	1634	part of a conserved DNA module involved in light responsiveness
Ghir_A08G008150	ARE	AAACCA	1961	cis-acting regulatory element essential for the anaerobic induction
Ghir_A08G008150	TCA-element	CCATCTTTTT	1243	cis-acting element involved in salicylic acid responsiveness
Ghir_A08G008150	3-AF1 binding site	TAAGAGAGGAA	619	light responsive element
Ghir_A08G008150	CAT-box	GCCACT	501	cis-acting regulatory element related to meristem expression
Ghir_A09G018200	CAT-box	GCCACT	1507	cis-acting regulatory element related to meristem expression
Ghir_A09G018200	TCA-element	TCAGAAGAGG	193	cis-acting element involved in salicylic acid responsiveness
Ghir_A09G018200	ARE	AAACCA	695	cis-acting regulatory element essential for the anaerobic induction
Ghir_A09G018200	ARE	AAACCA	1743	cis-acting regulatory element essential for the anaerobic induction
Ghir_A09G018200	ARE	AAACCA	1825	cis-acting regulatory element essential for the anaerobic induction
Ghir_A09G018200	ARE	AAACCA	1889	cis-acting regulatory element essential for the anaerobic induction
Ghir_A09G018200	ARE	AAACCA	2003	cis-acting regulatory element essential for the anaerobic induction
Ghir_A09G018200	Box 4	ATTAAT	737	part of a conserved DNA module involved in light responsiveness
Ghir_A09G018200	Box 4	ATTAAT	1435	part of a conserved DNA module involved in light responsiveness
Ghir_A09G018200	Box 4	ATTAAT	1485	part of a conserved DNA module involved in light responsiveness
Ghir_A09G018200	ACE	CTAACGTATT	1144	cis-acting element involved in light responsiveness
Ghir_A09G018200	ABRE	ACGTG	1008	cis-acting element involved in the abscisic acid responsiveness
Ghir_A09G018200	ABRE	CACGTG	1595	cis-acting element involved in the abscisic acid responsiveness
Ghir_A09G018200	ABRE	ACGTG	1596	cis-acting element involved in the abscisic acid responsiveness
Ghir_A09G018200	ABRE	ACGTG	1882	cis-acting element involved in the abscisic acid responsiveness
Ghir_A09G018200	ATCT-motif	AATCTAATCC	766	part of a conserved DNA module involved in light responsiveness
Ghir_A09G018200	ATCT-motif	AATCTAATCC	1394	part of a conserved DNA module involved in light responsiveness
Ghir_A09G018200	GT1-motif	GGTTAAT	890	light responsive element
Ghir_A09G018200	CGTCA-motif	CGTCA	1062	cis-acting regulatory element involved in the MeJA-responsiveness
Ghir_A09G018200	CGTCA-motif	CGTCA	1186	cis-acting regulatory element involved in the MeJA-responsiveness
Ghir_A09G018200	CGTCA-motif	CGTCA	1567	cis-acting regulatory element involved in the MeJA-responsiveness
Ghir_A09G018200	CGTCA-motif	CGTCA	1673	cis-acting regulatory element involved in the MeJA-responsiveness
Ghir_A09G018200	CGTCA-motif	CGTCA	1970	cis-acting regulatory element involved in the MeJA-responsiveness
Ghir_A09G018200	TGA-element	AACGAC	1305	auxin-responsive element
Ghir_A09G018200	G-box	TCCACGTGGCATT	1002	cis-acting regulatory element involved in light responsiveness
Ghir_A09G018200	G-box	GCCACGTGGA	1005	cis-acting regulatory element involved in light responsiveness
Ghir_A09G018200	G-box	TACGTG	1007	cis-acting regulatory element involved in light responsiveness
Ghir_A09G018200	G-box	ACACGTGT	1594	cis-acting regulatory element involved in light responsiveness
Ghir_A09G018200	G-box	CACGTG	1595	cis-acting regulatory element involved in light responsiveness
Ghir_A09G018200	LTR	CCGAAA	223	cis-acting element involved in low-temperature responsiveness
Ghir_A09G018200	LTR	CCGAAA	327	cis-acting element involved in low-temperature responsiveness
Ghir_A09G018200	LTR	CCGAAA	692	cis-acting element involved in low-temperature responsiveness
Ghir_A09G018200	LTR	CCGAAA	1138	cis-acting element involved in low-temperature responsiveness
Ghir_A09G018200	G-Box	CACGTG	1595	cis-acting regulatory element involved in light responsiveness
Ghir_A09G018200	G-Box	CACGTT	1881	cis-acting regulatory element involved in light responsiveness
Ghir_A09G018200	I-box	gGATAAGGTG	1579	part of a light responsive element
Ghir_A09G018200	GATA-motif	AAGGATAAGG	1581	part of a light responsive element
Ghir_A09G018200	TGACG-motif	TGACG	1062	cis-acting regulatory element involved in the MeJA-responsiveness
Ghir_A09G018200	TGACG-motif	TGACG	1186	cis-acting regulatory element involved in the MeJA-responsiveness
Ghir_A09G018200	TGACG-motif	TGACG	1567	cis-acting regulatory element involved in the MeJA-responsiveness
Ghir_A09G018200	TGACG-motif	TGACG	1673	cis-acting regulatory element involved in the MeJA-responsiveness
Ghir_A09G018200	TGACG-motif	TGACG	1970	cis-acting regulatory element involved in the MeJA-responsiveness
Ghir_A09G018200	TCT-motif	TCTTAC	1791	part of a light responsive element
Ghir_A10G021440	chs-CMA1a	TTACTTAA	1201	part of a light responsive element
Ghir_A10G021440	ARE	AAACCA	103	cis-acting regulatory element essential for the anaerobic induction
Ghir_A10G021440	ARE	AAACCA	304	cis-acting regulatory element essential for the anaerobic induction
Ghir_A10G021440	ARE	AAACCA	1226	cis-acting regulatory element essential for the anaerobic induction
Ghir_A10G021440	ARE	AAACCA	1700	cis-acting regulatory element essential for the anaerobic induction
Ghir_A10G021440	ARE	AAACCA	1775	cis-acting regulatory element essential for the anaerobic induction
Ghir_A10G021440	G-Box	CACGTT	1333	cis-acting regulatory element involved in light responsiveness
Ghir_A10G021440	Box 4	ATTAAT	91	part of a conserved DNA module involved in light responsiveness
Ghir_A10G021440	Box 4	ATTAAT	406	part of a conserved DNA module involved in light responsiveness
Ghir_A10G021440	Box 4	ATTAAT	442	part of a conserved DNA module involved in light responsiveness
Ghir_A10G021440	Box 4	ATTAAT	483	part of a conserved DNA module involved in light responsiveness
Ghir_A10G021440	Box 4	ATTAAT	944	part of a conserved DNA module involved in light responsiveness
Ghir_A10G021440	Box 4	ATTAAT	955	part of a conserved DNA module involved in light responsiveness
Ghir_A10G021440	Box 4	ATTAAT	1477	part of a conserved DNA module involved in light responsiveness
Ghir_A10G021440	TC-rich repeats	GTTTTCTTAC	1360	cis-acting element involved in defense and stress responsiveness
Ghir_A10G021440	TC-rich repeats	GTTTTCTTAC	1777	cis-acting element involved in defense and stress responsiveness
Ghir_A10G021440	GCN4_motif	TGAGTCA	147	cis-regulatory element involved in endosperm expression
Ghir_A10G021440	ABRE	ACGTG	1334	cis-acting element involved in the abscisic acid responsiveness
Ghir_A10G021440	GATA-motif	AAGATAAGATT	1526	part of a light responsive element
Ghir_A10G021440	TGA-element	AACGAC	1826	auxin-responsive element
Ghir_A10G021440	TCT-motif	TCTTAC	1364	part of a light responsive element
Ghir_A10G021450	TCA-element	CCATCTTTTT	916	cis-acting element involved in salicylic acid responsiveness
Ghir_A10G021450	TCA-element	CCATCTTTTT	1643	cis-acting element involved in salicylic acid responsiveness
Ghir_A10G021450	MBS	CAACTG	205	MYB binding site involved in drought-inducibility
Ghir_A10G021450	3-AF1 binding site	TAAGAGAGGAA	1405	light responsive element
Ghir_A10G021450	LTR	CCGAAA	883	cis-acting element involved in low-temperature responsiveness
Ghir_A10G021450	Box 4	ATTAAT	85	part of a conserved DNA module involved in light responsiveness
Ghir_A10G021450	Box 4	ATTAAT	291	part of a conserved DNA module involved in light responsiveness
Ghir_A10G021450	Box 4	ATTAAT	321	part of a conserved DNA module involved in light responsiveness
Ghir_A10G021450	Box 4	ATTAAT	1679	part of a conserved DNA module involved in light responsiveness
Ghir_A10G021450	AT1-motif	AATTATTTTTTATT	277	part of a light responsive module
Ghir_A10G021450	LAMP-element	CTTTATCA	638	part of a light responsive element
Ghir_A10G021450	GT1-motif	GGTTAAT	1674	light responsive element
Ghir_A10G021450	ATCT-motif	AATCTAATCC	834	part of a conserved DNA module involved in light responsiveness
Ghir_A10G021450	TCCC-motif	TCTCCCT	782	part of a light responsive element
Ghir_A10G021450	MRE	AACCTAA	837	MYB binding site involved in light responsiveness
Ghir_A10G021450	Sp1	GGGCGG	1090	light responsive element
Ghir_A10G021450	Sp1	GGGCGG	1239	light responsive element
Ghir_A10G021450	Gap-box	CAAATGAA(A/G)A	518	part of a light responsive element
Ghir_A10G021450	TCT-motif	TCTTAC	445	part of a light responsive element
Ghir_A10G021450	TGA-element	AACGAC	328	auxin-responsive element
Ghir_A11G012250	CGTCA-motif	CGTCA	887	cis-acting regulatory element involved in the MeJA-responsiveness
Ghir_A11G012250	TGACG-motif	TGACG	887	cis-acting regulatory element involved in the MeJA-responsiveness
Ghir_A11G012250	GATA-motif	GATAGGA	850	part of a light responsive element
Ghir_A11G012250	GT1-motif	GGTTAA	1145	light responsive element
Ghir_A11G012250	GT1-motif	GGTTAA	1152	light responsive element
Ghir_A11G012250	ABRE	ACGTG	866	cis-acting element involved in the abscisic acid responsiveness
Ghir_A11G012250	ABRE	ACGTG	885	cis-acting element involved in the abscisic acid responsiveness
Ghir_A11G012250	GCN4_motif	TGAGTCA	248	cis-regulatory element involved in endosperm expression
Ghir_A11G012250	GARE-motif	TCTGTTG	1866	gibberellin-responsive element
Ghir_A11G012250	I-box	TGATAATGT	1173	part of a light responsive element
Ghir_A11G012250	G-Box	CACGTT	865	cis-acting regulatory element involved in light responsiveness
Ghir_A11G012250	Box 4	ATTAAT	1734	part of a conserved DNA module involved in light responsiveness
Ghir_A11G012250	ARE	AAACCA	569	cis-acting regulatory element essential for the anaerobic induction
Ghir_A11G012250	ARE	AAACCA	1613	cis-acting regulatory element essential for the anaerobic induction
Ghir_A11G012250	TCA-element	TCAGAAGAGG	261	cis-acting element involved in salicylic acid responsiveness
Ghir_A11G012250	TCA-element	CCATCTTTTT	1959	cis-acting element involved in salicylic acid responsiveness
Ghir_A11G012250	MBS	CAACTG	343	MYB binding site involved in drought-inducibility
Ghir_A11G012250	G-box	CACGAC	460	cis-acting regulatory element involved in light responsiveness
Ghir_A11G012250	G-box	CACGTC	885	cis-acting regulatory element involved in light responsiveness
Ghir_A11G012250	GA-motif	ATAGATAA	1183	part of a light responsive element
Ghir_A11G012250	GA-motif	ATAGATAA	1622	part of a light responsive element
Ghir_A11G012250	GA-motif	ATAGATAA	1965	part of a light responsive element
Ghir_A11G012250	LTR	CCGAAA	382	cis-acting element involved in low-temperature responsiveness
Ghir_A11G012250	LTR	CCGAAA	470	cis-acting element involved in low-temperature responsiveness
Ghir_A11G012250	3-AF1 binding site	TAAGAGAGGAA	1333	light responsive element
Ghir_A11G012250	3-AF1 binding site	TAAGAGAGGAA	1544	light responsive element
Ghir_A11G012250	CAT-box	GCCACT	831	cis-acting regulatory element related to meristem expression
Ghir_A11G012250	ACA-motif	AATCACAACCATA	369	part of gapA in (gapA-CMA1) involved with light responsiveness
Ghir_A12G005480	TCT-motif	TCTTAC	412	part of a light responsive element
Ghir_A12G005480	TCT-motif	TCTTAC	936	part of a light responsive element
Ghir_A12G005480	TCT-motif	TCTTAC	1911	part of a light responsive element
Ghir_A12G005480	CGTCA-motif	CGTCA	171	cis-acting regulatory element involved in the MeJA-responsiveness
Ghir_A12G005480	TGACG-motif	TGACG	171	cis-acting regulatory element involved in the MeJA-responsiveness
Ghir_A12G005480	GATA-motif	AAGGATAAGG	1715	part of a light responsive element
Ghir_A12G005480	Sp1	GGGCGG	1193	light responsive element
Ghir_A12G005480	circadian	CAAAGATATC	816	cis-acting regulatory element involved in circadian control
Ghir_A12G005480	ABRE	GACACGTACGT	1658	cis-acting element involved in the abscisic acid responsiveness
Ghir_A12G005480	ABRE	ACGTG	1660	cis-acting element involved in the abscisic acid responsiveness
Ghir_A12G005480	ABRE	ACGTG	1665	cis-acting element involved in the abscisic acid responsiveness
Ghir_A12G005480	P-box	CCTTTTG	973	gibberellin-responsive element
Ghir_A12G005480	GCN4_motif	TGAGTCA	228	cis-regulatory element involved in endosperm expression
Ghir_A12G005480	TC-rich repeats	GTTTTCTTAC	408	cis-acting element involved in defense and stress responsiveness
Ghir_A12G005480	TC-rich repeats	GTTTTCTTAC	806	cis-acting element involved in defense and stress responsiveness
Ghir_A12G005480	TC-rich repeats	GTTTTCTTAC	932	cis-acting element involved in defense and stress responsiveness
Ghir_A12G005480	Box 4	ATTAAT	508	part of a conserved DNA module involved in light responsiveness
Ghir_A12G005480	Box 4	ATTAAT	1751	part of a conserved DNA module involved in light responsiveness
Ghir_A12G005480	Box 4	ATTAAT	1920	part of a conserved DNA module involved in light responsiveness
Ghir_A12G005480	ARE	AAACCA	353	cis-acting regulatory element essential for the anaerobic induction
Ghir_A12G005480	MBS	CAACTG	988	MYB binding site involved in drought-inducibility
Ghir_A12G005480	G-box	TAACACGTAG	1657	cis-acting regulatory element involved in light responsiveness
Ghir_A12G005480	G-box	TACGTG	1660	cis-acting regulatory element involved in light responsiveness
Ghir_A12G005480	G-box	TACGTG	1664	cis-acting regulatory element involved in light responsiveness
Ghir_A12G028450	ABRE	ACGTG	211	cis-acting element involved in the abscisic acid responsiveness
Ghir_A12G028450	ABRE	ACGTG	450	cis-acting element involved in the abscisic acid responsiveness
Ghir_A12G028450	GT1-motif	GGTTAA	439	light responsive element
Ghir_A12G028450	GT1-motif	GGTTAA	1472	light responsive element
Ghir_A12G028450	GT1-motif	GGTTAA	1938	light responsive element
Ghir_A12G028450	TGACG-motif	TGACG	244	cis-acting regulatory element involved in the MeJA-responsiveness
Ghir_A12G028450	CGTCA-motif	CGTCA	244	cis-acting regulatory element involved in the MeJA-responsiveness
Ghir_A12G028450	TCT-motif	TCTTAC	1272	part of a light responsive element
Ghir_A12G028450	G-box	TACGTG	450	cis-acting regulatory element involved in light responsiveness
Ghir_A12G028450	G-box	CACGAC	1974	cis-acting regulatory element involved in light responsiveness
Ghir_A12G028450	MBS	CAACTG	258	MYB binding site involved in drought-inducibility
Ghir_A12G028450	ARE	AAACCA	290	cis-acting regulatory element essential for the anaerobic induction
Ghir_A12G028450	Box 4	ATTAAT	562	part of a conserved DNA module involved in light responsiveness
Ghir_A12G028450	Box 4	ATTAAT	735	part of a conserved DNA module involved in light responsiveness
Ghir_A12G028450	Box 4	ATTAAT	1723	part of a conserved DNA module involved in light responsiveness
Ghir_A12G028450	G-Box	CACGTT	211	cis-acting regulatory element involved in light responsiveness
Ghir_A12G028450	I-box	AAGATAAGGCT	1136	part of a light responsive element
Ghir_D02G017710	TGACG-motif	TGACG	67	cis-acting regulatory element involved in the MeJA-responsiveness
Ghir_D02G017710	TGACG-motif	TGACG	594	cis-acting regulatory element involved in the MeJA-responsiveness
Ghir_D02G017710	CGTCA-motif	CGTCA	67	cis-acting regulatory element involved in the MeJA-responsiveness
Ghir_D02G017710	CGTCA-motif	CGTCA	594	cis-acting regulatory element involved in the MeJA-responsiveness
Ghir_D02G017710	GATA-motif	AAGATAAGATT	694	part of a light responsive element
Ghir_D02G017710	MRE	AACCTAA	746	MYB binding site involved in light responsiveness
Ghir_D02G017710	ATCT-motif	AATCTAATCC	158	part of a conserved DNA module involved in light responsiveness
Ghir_D02G017710	ABRE	CACGTG	1831	cis-acting element involved in the abscisic acid responsiveness
Ghir_D02G017710	ABRE	ACGTG	1832	cis-acting element involved in the abscisic acid responsiveness
Ghir_D02G017710	I-box	TGATAATGT	38	part of a light responsive element
Ghir_D02G017710	I-box	GATAAGGGT	1581	part of a light responsive element
Ghir_D02G017710	I-box	AGATAAGG	1583	part of a light responsive element
Ghir_D02G017710	G-Box	CACGTG	1831	cis-acting regulatory element involved in light responsiveness
Ghir_D02G017710	G-box	CACGTG	1831	cis-acting regulatory element involved in light responsiveness
Ghir_D02G017710	GA-motif	ATAGATAA	1585	part of a light responsive element
Ghir_D02G017710	CAT-box	GCCACT	118	cis-acting regulatory element related to meristem expression
Ghir_D02G017710	CAT-box	GCCACT	1732	cis-acting regulatory element related to meristem expression
Ghir_D02G017710	MBS	CAACTG	175	MYB binding site involved in drought-inducibility
Ghir_D03G007410	ABRE	ACGTG	546	cis-acting element involved in the abscisic acid responsiveness
Ghir_D03G007410	ABRE	ACGTG	686	cis-acting element involved in the abscisic acid responsiveness
Ghir_D03G007410	TGACG-motif	TGACG	544	cis-acting regulatory element involved in the MeJA-responsiveness
Ghir_D03G007410	TGACG-motif	TGACG	688	cis-acting regulatory element involved in the MeJA-responsiveness
Ghir_D03G007410	TCT-motif	TCTTAC	1712	part of a light responsive element
Ghir_D03G007410	TCT-motif	TCTTAC	1940	part of a light responsive element
Ghir_D03G007410	TCT-motif	TCTTAC	1981	part of a light responsive element
Ghir_D03G007410	CGTCA-motif	CGTCA	544	cis-acting regulatory element involved in the MeJA-responsiveness
Ghir_D03G007410	CGTCA-motif	CGTCA	688	cis-acting regulatory element involved in the MeJA-responsiveness
Ghir_D03G007410	GATA-motif	AAGGATAAGG	740	part of a light responsive element
Ghir_D03G007410	chs-CMA1a	TTACTTAA	1152	part of a light responsive element
Ghir_D03G007410	ARE	AAACCA	1272	cis-acting regulatory element essential for the anaerobic induction
Ghir_D03G007410	MBSI	aaaAaaC(G/C)GTTA	1370	MYB binding site involved in flavonoid biosynthetic genes regulation
Ghir_D03G007410	Box 4	ATTAAT	501	part of a conserved DNA module involved in light responsiveness
Ghir_D03G007410	Box 4	ATTAAT	696	part of a conserved DNA module involved in light responsiveness
Ghir_D03G007410	G-box	CACGTC	545	cis-acting regulatory element involved in light responsiveness
Ghir_D03G007410	G-box	CACGTC	686	cis-acting regulatory element involved in light responsiveness
Ghir_D03G007410	LTR	CCGAAA	325	cis-acting element involved in low-temperature responsiveness
Ghir_D03G007410	LTR	CCGAAA	712	cis-acting element involved in low-temperature responsiveness
Ghir_D03G007410	LTR	CCGAAA	972	cis-acting element involved in low-temperature responsiveness
Ghir_D03G007410	LTR	CCGAAA	1071	cis-acting element involved in low-temperature responsiveness
Ghir_D03G007410	LTR	CCGAAA	1174	cis-acting element involved in low-temperature responsiveness
Ghir_D03G007410	TCA-element	CCATCTTTTT	746	cis-acting element involved in salicylic acid responsiveness
Ghir_D03G007410	TC-rich repeats	GTTTTCTTAC	1430	cis-acting element involved in defense and stress responsiveness
Ghir_D03G007410	I-box	GTATAAGGCC	1024	part of a light responsive element
Ghir_D04G000420	LAMP-element	CTTTATCA	736	part of a light responsive element
Ghir_D04G000420	LAMP-element	CTTTATCA	1616	part of a light responsive element
Ghir_D04G000420	P-box	CCTTTTG	472	gibberellin-responsive element
Ghir_D04G000420	ACE	GACACGTATG	1838	cis-acting element involved in light responsiveness
Ghir_D04G000420	ATCT-motif	AATCTAATCC	521	part of a conserved DNA module involved in light responsiveness
Ghir_D04G000420	ABRE	ACGTG	100	cis-acting element involved in the abscisic acid responsiveness
Ghir_D04G000420	ABRE	ACGTG	168	cis-acting element involved in the abscisic acid responsiveness
Ghir_D04G000420	ABRE	GACACGTACGT	1837	cis-acting element involved in the abscisic acid responsiveness
Ghir_D04G000420	ABRE	TACGTGTC	1840	cis-acting element involved in the abscisic acid responsiveness
Ghir_D04G000420	ABRE	ACGTG	1841	cis-acting element involved in the abscisic acid responsiveness
Ghir_D04G000420	ABRE	ACGTG	1853	cis-acting element involved in the abscisic acid responsiveness
Ghir_D04G000420	ABRE	ACGTG	1995	cis-acting element involved in the abscisic acid responsiveness
Ghir_D04G000420	GT1-motif	GGTTAA	66	light responsive element
Ghir_D04G000420	GT1-motif	GGTTAAT	1423	light responsive element
Ghir_D04G000420	GT1-motif	GGTTAAT	1776	light responsive element
Ghir_D04G000420	GT1-motif	GGTTAA	1777	light responsive element
Ghir_D04G000420	Sp1	GGGCGG	610	light responsive element
Ghir_D04G000420	MRE	AACCTAA	68	MYB binding site involved in light responsiveness
Ghir_D04G000420	CAT-box	GCCACT	597	cis-acting regulatory element related to meristem expression
Ghir_D04G000420	G-box	TACGTG	1840	cis-acting regulatory element involved in light responsiveness
Ghir_D04G000420	G-box	TAAACGTG	1853	cis-acting regulatory element involved in light responsiveness
Ghir_D04G000420	G-box	CCACGTAA	1994	cis-acting regulatory element involved in light responsiveness
Ghir_D04G000420	G-box	TACGTG	1995	cis-acting regulatory element involved in light responsiveness
Ghir_D04G000420	TCA-element	CCATCTTTTT	40	cis-acting element involved in salicylic acid responsiveness
Ghir_D04G000420	MBS	CAACTG	1938	MYB binding site involved in drought-inducibility
Ghir_D04G000420	ARE	AAACCA	1719	cis-acting regulatory element essential for the anaerobic induction
Ghir_D04G000420	ARE	AAACCA	1862	cis-acting regulatory element essential for the anaerobic induction
Ghir_D04G000420	Box 4	ATTAAT	277	part of a conserved DNA module involved in light responsiveness
Ghir_D04G000420	Box 4	ATTAAT	1221	part of a conserved DNA module involved in light responsiveness
Ghir_D04G000420	Box 4	ATTAAT	1509	part of a conserved DNA module involved in light responsiveness
Ghir_D04G000420	Box 4	ATTAAT	1658	part of a conserved DNA module involved in light responsiveness
Ghir_D04G000420	G-Box	CACGTT	99	cis-acting regulatory element involved in light responsiveness
Ghir_D04G000420	G-Box	CACGTT	168	cis-acting regulatory element involved in light responsiveness
Ghir_D04G000420	G-Box	CACGTT	1853	cis-acting regulatory element involved in light responsiveness
Ghir_D04G000420	AT1-motif	AATTATTTTTTATT	406	part of a light responsive module
Ghir_D04G000420	AuxRR-core	GGTCCAT	1697	cis-acting regulatory element involved in auxin responsiveness
Ghir_D05G004930	ABRE	CACGTG	321	cis-acting element involved in the abscisic acid responsiveness
Ghir_D05G004930	ABRE	ACGTG	322	cis-acting element involved in the abscisic acid responsiveness
Ghir_D05G004930	ABRE	TACGGTC	389	cis-acting element involved in the abscisic acid responsiveness
Ghir_D05G004930	ABRE	ACGTG	1799	cis-acting element involved in the abscisic acid responsiveness
Ghir_D05G004930	GT1-motif	GGTTAA	19	light responsive element
Ghir_D05G004930	GT1-motif	GGTTAA	71	light responsive element
Ghir_D05G004930	GT1-motif	GGTTAA	761	light responsive element
Ghir_D05G004930	TGACG-motif	TGACG	339	cis-acting regulatory element involved in the MeJA-responsiveness
Ghir_D05G004930	TGACG-motif	TGACG	348	cis-acting regulatory element involved in the MeJA-responsiveness
Ghir_D05G004930	TGACG-motif	TGACG	1801	cis-acting regulatory element involved in the MeJA-responsiveness
Ghir_D05G004930	TCT-motif	TCTTAC	326	part of a light responsive element
Ghir_D05G004930	CGTCA-motif	CGTCA	339	cis-acting regulatory element involved in the MeJA-responsiveness
Ghir_D05G004930	CGTCA-motif	CGTCA	348	cis-acting regulatory element involved in the MeJA-responsiveness
Ghir_D05G004930	CGTCA-motif	CGTCA	1801	cis-acting regulatory element involved in the MeJA-responsiveness
Ghir_D05G004930	TGA-element	AACGAC	981	auxin-responsive element
Ghir_D05G004930	Sp1	GGGCGG	522	light responsive element
Ghir_D05G004930	TCCC-motif	TCTCCCT	1250	part of a light responsive element
Ghir_D05G004930	MRE	AACCTAA	758	MYB binding site involved in light responsiveness
Ghir_D05G004930	ARE	AAACCA	490	cis-acting regulatory element essential for the anaerobic induction
Ghir_D05G004930	ARE	AAACCA	1841	cis-acting regulatory element essential for the anaerobic induction
Ghir_D05G004930	ARE	AAACCA	1971	cis-acting regulatory element essential for the anaerobic induction
Ghir_D05G004930	chs-CMA1a	TTACTTAA	683	part of a light responsive element
Ghir_D05G004930	Box 4	ATTAAT	485	part of a conserved DNA module involved in light responsiveness
Ghir_D05G004930	Box 4	ATTAAT	668	part of a conserved DNA module involved in light responsiveness
Ghir_D05G004930	Box 4	ATTAAT	831	part of a conserved DNA module involved in light responsiveness
Ghir_D05G004930	Box 4	ATTAAT	842	part of a conserved DNA module involved in light responsiveness
Ghir_D05G004930	Box 4	ATTAAT	860	part of a conserved DNA module involved in light responsiveness
Ghir_D05G004930	Box 4	ATTAAT	867	part of a conserved DNA module involved in light responsiveness
Ghir_D05G004930	Box 4	ATTAAT	991	part of a conserved DNA module involved in light responsiveness
Ghir_D05G004930	Box 4	ATTAAT	995	part of a conserved DNA module involved in light responsiveness
Ghir_D05G004930	Box 4	ATTAAT	1072	part of a conserved DNA module involved in light responsiveness
Ghir_D05G004930	Box 4	ATTAAT	1361	part of a conserved DNA module involved in light responsiveness
Ghir_D05G004930	G-Box	CACGTG	321	cis-acting regulatory element involved in light responsiveness
Ghir_D05G004930	LTR	CCGAAA	1853	cis-acting element involved in low-temperature responsiveness
Ghir_D05G004930	G-box	ACACGTG(G/t)CACC	316	cis-acting regulatory element involved in light responsiveness
Ghir_D05G004930	G-box	ACACGTGT	320	cis-acting regulatory element involved in light responsiveness
Ghir_D05G004930	G-box	CACGTG	321	cis-acting regulatory element involved in light responsiveness
Ghir_D05G004930	G-box	CACGAC	377	cis-acting regulatory element involved in light responsiveness
Ghir_D05G004930	G-box	CACGTC	1799	cis-acting regulatory element involved in light responsiveness
Ghir_D05G004930	TCA-element	CCATCTTTTT	1190	cis-acting element involved in salicylic acid responsiveness
Ghir_D05G004930	GARE-motif	TCTGTTG	1632	gibberellin-responsive element
Ghir_D05G004930	I-box	AAGATAAGGCT	1429	part of a light responsive element
Ghir_D06G010020	TCA-element	CCATCTTTTT	1744	cis-acting element involved in salicylic acid responsiveness
Ghir_D06G010020	TCA-element	CCATCTTTTT	1805	cis-acting element involved in salicylic acid responsiveness
Ghir_D06G010020	G-box	CACGAC	33	cis-acting regulatory element involved in light responsiveness
Ghir_D06G010020	G-box	TACGTG	109	cis-acting regulatory element involved in light responsiveness
Ghir_D06G010020	G-box	CACGTG	1095	cis-acting regulatory element involved in light responsiveness
Ghir_D06G010020	LTR	CCGAAA	983	cis-acting element involved in low-temperature responsiveness
Ghir_D06G010020	LTR	CCGAAA	1849	cis-acting element involved in low-temperature responsiveness
Ghir_D06G010020	G-Box	CACGTT	951	cis-acting regulatory element involved in light responsiveness
Ghir_D06G010020	G-Box	CACGTG	1095	cis-acting regulatory element involved in light responsiveness
Ghir_D06G010020	G-Box	CACGTT	1163	cis-acting regulatory element involved in light responsiveness
Ghir_D06G010020	Box 4	ATTAAT	1214	part of a conserved DNA module involved in light responsiveness
Ghir_D06G010020	ARE	AAACCA	593	cis-acting regulatory element essential for the anaerobic induction
Ghir_D06G010020	ARE	AAACCA	841	cis-acting regulatory element essential for the anaerobic induction
Ghir_D06G010020	ARE	AAACCA	974	cis-acting regulatory element essential for the anaerobic induction
Ghir_D06G010020	ARE	AAACCA	1853	cis-acting regulatory element essential for the anaerobic induction
Ghir_D06G010020	MBSI	aaaAaaC(G/C)GTTA	1897	MYB binding site involved in flavonoid biosynthetic genes regulation
Ghir_D06G010020	ACE	GACACGTATG	107	cis-acting element involved in light responsiveness
Ghir_D06G010020	GT1-motif	GGTTAAT	438	light responsive element
Ghir_D06G010020	GT1-motif	GGTTAA	439	light responsive element
Ghir_D06G010020	GT1-motif	GGTTAA	1779	light responsive element
Ghir_D06G010020	GTGGC-motif	CATCGTGTGGC	32	part of a light responsive element
Ghir_D06G010020	ABRE	ACGTG	109	cis-acting element involved in the abscisic acid responsiveness
Ghir_D06G010020	ABRE	ACGTG	951	cis-acting element involved in the abscisic acid responsiveness
Ghir_D06G010020	ABRE	CACGTG	1095	cis-acting element involved in the abscisic acid responsiveness
Ghir_D06G010020	ABRE	ACGTG	1096	cis-acting element involved in the abscisic acid responsiveness
Ghir_D06G010020	ABRE	ACGTG	1164	cis-acting element involved in the abscisic acid responsiveness
Ghir_D06G010020	ABRE	TACGGTC	1639	cis-acting element involved in the abscisic acid responsiveness
Ghir_D06G010020	MRE	AACCTAA	1014	MYB binding site involved in light responsiveness
Ghir_D06G010020	TCT-motif	TCTTAC	1413	part of a light responsive element
Ghir_D06G013950	GT1-motif	GGTTAA	279	light responsive element
Ghir_D06G013950	GT1-motif	GGTTAA	288	light responsive element
Ghir_D06G013950	GT1-motif	GGTTAA	1210	light responsive element
Ghir_D06G013950	ABRE	ACGTG	1460	cis-acting element involved in the abscisic acid responsiveness
Ghir_D06G013950	LAMP-element	CTTTATCA	729	part of a light responsive element
Ghir_D06G013950	TCT-motif	TCTTAC	1449	part of a light responsive element
Ghir_D06G013950	CGTCA-motif	CGTCA	1462	cis-acting regulatory element involved in the MeJA-responsiveness
Ghir_D06G013950	TGA-element	AACGAC	235	auxin-responsive element
Ghir_D06G013950	TGACG-motif	TGACG	1462	cis-acting regulatory element involved in the MeJA-responsiveness
Ghir_D06G013950	MRE	AACCTAA	370	MYB binding site involved in light responsiveness
Ghir_D06G013950	Box 4	ATTAAT	1094	part of a conserved DNA module involved in light responsiveness
Ghir_D06G013950	Box 4	ATTAAT	1323	part of a conserved DNA module involved in light responsiveness
Ghir_D06G013950	ARE	AAACCA	1338	cis-acting regulatory element essential for the anaerobic induction
Ghir_D06G013950	TCA-element	CCATCTTTTT	1050	cis-acting element involved in salicylic acid responsiveness
Ghir_D06G013950	TCA-element	CCATCTTTTT	1806	cis-acting element involved in salicylic acid responsiveness
Ghir_D06G013950	MBS	CAACTG	1554	MYB binding site involved in drought-inducibility
Ghir_D06G013950	G-box	CACGAC	92	cis-acting regulatory element involved in light responsiveness
Ghir_D06G013950	G-box	CACGTC	1460	cis-acting regulatory element involved in light responsiveness
Ghir_D06G013950	LTR	CCGAAA	1430	cis-acting element involved in low-temperature responsiveness
Ghir_D06G013950	GARE-motif	TCTGTTG	469	gibberellin-responsive element
Ghir_D06G018970	I-box	atGATAAGGTC	918	part of a light responsive element
Ghir_D06G018970	Box 4	ATTAAT	322	part of a conserved DNA module involved in light responsiveness
Ghir_D06G018970	Box 4	ATTAAT	429	part of a conserved DNA module involved in light responsiveness
Ghir_D06G018970	Box 4	ATTAAT	666	part of a conserved DNA module involved in light responsiveness
Ghir_D06G018970	Box 4	ATTAAT	1092	part of a conserved DNA module involved in light responsiveness
Ghir_D06G018970	Box 4	ATTAAT	1310	part of a conserved DNA module involved in light responsiveness
Ghir_D06G018970	Box 4	ATTAAT	1849	part of a conserved DNA module involved in light responsiveness
Ghir_D06G018970	ARE	AAACCA	327	cis-acting regulatory element essential for the anaerobic induction
Ghir_D06G018970	ARE	AAACCA	1596	cis-acting regulatory element essential for the anaerobic induction
Ghir_D06G018970	MBSI	aaaAaaC(G/C)GTTA	324	MYB binding site involved in flavonoid biosynthetic genes regulation
Ghir_D06G018970	G-box	TACGTG	1405	cis-acting regulatory element involved in light responsiveness
Ghir_D06G018970	GA-motif	ATAGATAA	25	part of a light responsive element
Ghir_D06G018970	GGA-motif	GGAGACGCTTTGT	819	part of a light responsive element
Ghir_D06G018970	TCT-motif	TCTTAC	836	part of a light responsive element
Ghir_D06G018970	MRE	AACCTAA	314	MYB binding site involved in light responsiveness
Ghir_D06G018970	Sp1	GGGCGG	1022	light responsive element
Ghir_D06G018970	GT1-motif	GGTTAAT	317	light responsive element
Ghir_D06G018970	GT1-motif	GGTTAA	747	light responsive element
Ghir_D06G018970	GT1-motif	GGTTAA	1934	light responsive element
Ghir_D06G018970	ATCT-motif	AATCTAATCC	1079	part of a conserved DNA module involved in light responsiveness
Ghir_D06G018970	ABRE	ACGTG	1405	cis-acting element involved in the abscisic acid responsiveness
Ghir_D06G018970	P-box	CCTTTTG	953	gibberellin-responsive element
Ghir_D06G023650	MBS	CAACTG	1186	MYB binding site involved in drought-inducibility
Ghir_D06G023650	G-Box	CACGTT	1886	cis-acting regulatory element involved in light responsiveness
Ghir_D06G023650	G-Box	CACGTT	1893	cis-acting regulatory element involved in light responsiveness
Ghir_D06G023650	Box 4	ATTAAT	32	part of a conserved DNA module involved in light responsiveness
Ghir_D06G023650	Box 4	ATTAAT	65	part of a conserved DNA module involved in light responsiveness
Ghir_D06G023650	Box 4	ATTAAT	91	part of a conserved DNA module involved in light responsiveness
Ghir_D06G023650	Box 4	ATTAAT	411	part of a conserved DNA module involved in light responsiveness
Ghir_D06G023650	Box 4	ATTAAT	1405	part of a conserved DNA module involved in light responsiveness
Ghir_D06G023650	Box 4	ATTAAT	1479	part of a conserved DNA module involved in light responsiveness
Ghir_D06G023650	Box 4	ATTAAT	1697	part of a conserved DNA module involved in light responsiveness
Ghir_D06G023650	ARE	AAACCA	1964	cis-acting regulatory element essential for the anaerobic induction
Ghir_D06G023650	ARE	AAACCA	2012	cis-acting regulatory element essential for the anaerobic induction
Ghir_D06G023650	AT1-motif	AATTATTTTTTATT	400	part of a light responsive module
Ghir_D06G023650	TC-rich repeats	GTTTTCTTAC	1321	cis-acting element involved in defense and stress responsiveness
Ghir_D06G023650	ABRE	GACACGTGGC	1884	cis-acting element involved in the abscisic acid responsiveness
Ghir_D06G023650	ABRE	ACGTG	1886	cis-acting element involved in the abscisic acid responsiveness
Ghir_D06G023650	ABRE	ACGTG	1893	cis-acting element involved in the abscisic acid responsiveness
Ghir_D06G023650	TCCC-motif	TCTCCCT	1204	part of a light responsive element
Ghir_D06G023650	CGTCA-motif	CGTCA	951	cis-acting regulatory element involved in the MeJA-responsiveness
Ghir_D06G023650	CGTCA-motif	CGTCA	1280	cis-acting regulatory element involved in the MeJA-responsiveness
Ghir_D06G023650	TGACG-motif	TGACG	951	cis-acting regulatory element involved in the MeJA-responsiveness
Ghir_D06G023650	TGACG-motif	TGACG	1280	cis-acting regulatory element involved in the MeJA-responsiveness
Ghir_D07G002620	Box 4	ATTAAT	1425	part of a conserved DNA module involved in light responsiveness
Ghir_D07G002620	Box 4	ATTAAT	1454	part of a conserved DNA module involved in light responsiveness
Ghir_D07G002620	ARE	AAACCA	290	cis-acting regulatory element essential for the anaerobic induction
Ghir_D07G002620	ARE	AAACCA	1316	cis-acting regulatory element essential for the anaerobic induction
Ghir_D07G002620	MBS	CAACTG	638	MYB binding site involved in drought-inducibility
Ghir_D07G002620	G-box	CCACGTAA	1526	cis-acting regulatory element involved in light responsiveness
Ghir_D07G002620	G-box	TACGTG	1527	cis-acting regulatory element involved in light responsiveness
Ghir_D07G002620	G-box	CACGTC	1856	cis-acting regulatory element involved in light responsiveness
Ghir_D07G002620	GT1-motif	GGTTAA	1140	light responsive element
Ghir_D07G002620	GT1-motif	GGTTAA	1606	light responsive element
Ghir_D07G002620	ABRE	ACGTG	1527	cis-acting element involved in the abscisic acid responsiveness
Ghir_D07G002620	ABRE	ACGTG	1856	cis-acting element involved in the abscisic acid responsiveness
Ghir_D07G002620	GCN4_motif	TGAGTCA	1837	cis-regulatory element involved in endosperm expression
Ghir_D07G002620	chs-CMA2a	TCACTTGA	277	part of a light responsive element
Ghir_D07G002620	CGTCA-motif	CGTCA	1597	cis-acting regulatory element involved in the MeJA-responsiveness
Ghir_D07G002620	CGTCA-motif	CGTCA	1707	cis-acting regulatory element involved in the MeJA-responsiveness
Ghir_D07G002620	CGTCA-motif	CGTCA	1858	cis-acting regulatory element involved in the MeJA-responsiveness
Ghir_D07G002620	TCT-motif	TCTTAC	1751	part of a light responsive element
Ghir_D07G002620	TGACG-motif	TGACG	1597	cis-acting regulatory element involved in the MeJA-responsiveness
Ghir_D07G002620	TGACG-motif	TGACG	1707	cis-acting regulatory element involved in the MeJA-responsiveness
Ghir_D07G002620	TGACG-motif	TGACG	1858	cis-acting regulatory element involved in the MeJA-responsiveness
Ghir_D07G002620	TCCC-motif	TCTCCCT	1616	part of a light responsive element
Ghir_D09G017660	Box 4	ATTAAT	177	part of a conserved DNA module involved in light responsiveness
Ghir_D09G017660	Box 4	ATTAAT	207	part of a conserved DNA module involved in light responsiveness
Ghir_D09G017660	Box 4	ATTAAT	374	part of a conserved DNA module involved in light responsiveness
Ghir_D09G017660	Box 4	ATTAAT	728	part of a conserved DNA module involved in light responsiveness
Ghir_D09G017660	Box 4	ATTAAT	1418	part of a conserved DNA module involved in light responsiveness
Ghir_D09G017660	G-Box	CACGTG	1591	cis-acting regulatory element involved in light responsiveness
Ghir_D09G017660	chs-CMA1a	TTACTTAA	588	part of a light responsive element
Ghir_D09G017660	ARE	AAACCA	1739	cis-acting regulatory element essential for the anaerobic induction
Ghir_D09G017660	ARE	AAACCA	1825	cis-acting regulatory element essential for the anaerobic induction
Ghir_D09G017660	ARE	AAACCA	1889	cis-acting regulatory element essential for the anaerobic induction
Ghir_D09G017660	ARE	AAACCA	2003	cis-acting regulatory element essential for the anaerobic induction
Ghir_D09G017660	LTR	CCGAAA	381	cis-acting element involved in low-temperature responsiveness
Ghir_D09G017660	LTR	CCGAAA	1126	cis-acting element involved in low-temperature responsiveness
Ghir_D09G017660	G-box	CACGAC	1019	cis-acting regulatory element involved in light responsiveness
Ghir_D09G017660	G-box	TAACACGTAG	1102	cis-acting regulatory element involved in light responsiveness
Ghir_D09G017660	G-box	ACACGTGT	1590	cis-acting regulatory element involved in light responsiveness
Ghir_D09G017660	G-box	CACGTG	1591	cis-acting regulatory element involved in light responsiveness
Ghir_D09G017660	G-box	TACGTG	1610	cis-acting regulatory element involved in light responsiveness
Ghir_D09G017660	GATT-motif	CTCCTGATTGGA	638	part of a light responsive element
Ghir_D09G017660	ATCT-motif	AATCTAATCC	756	part of a conserved DNA module involved in light responsiveness
Ghir_D09G017660	ABRE	CACGTG	1591	cis-acting element involved in the abscisic acid responsiveness
Ghir_D09G017660	ABRE	ACGTG	1592	cis-acting element involved in the abscisic acid responsiveness
Ghir_D09G017660	ABRE	ACGTG	1610	cis-acting element involved in the abscisic acid responsiveness
Ghir_D09G017660	LAMP-element	CTTTATCA	341	part of a light responsive element
Ghir_D09G017660	CGTCA-motif	CGTCA	484	cis-acting regulatory element involved in the MeJA-responsiveness
Ghir_D09G017660	CGTCA-motif	CGTCA	1120	cis-acting regulatory element involved in the MeJA-responsiveness
Ghir_D09G017660	CGTCA-motif	CGTCA	1564	cis-acting regulatory element involved in the MeJA-responsiveness
Ghir_D09G017660	CGTCA-motif	CGTCA	1668	cis-acting regulatory element involved in the MeJA-responsiveness
Ghir_D09G017660	CGTCA-motif	CGTCA	1970	cis-acting regulatory element involved in the MeJA-responsiveness
Ghir_D09G017660	TCT-motif	TCTTAC	71	part of a light responsive element
Ghir_D09G017660	TCT-motif	TCTTAC	1791	part of a light responsive element
Ghir_D09G017660	TGA-element	AACGAC	720	auxin-responsive element
Ghir_D09G017660	TGA-element	AACGAC	1299	auxin-responsive element
Ghir_D09G017660	TGACG-motif	TGACG	484	cis-acting regulatory element involved in the MeJA-responsiveness
Ghir_D09G017660	TGACG-motif	TGACG	1120	cis-acting regulatory element involved in the MeJA-responsiveness
Ghir_D09G017660	TGACG-motif	TGACG	1564	cis-acting regulatory element involved in the MeJA-responsiveness
Ghir_D09G017660	TGACG-motif	TGACG	1668	cis-acting regulatory element involved in the MeJA-responsiveness
Ghir_D09G017660	TGACG-motif	TGACG	1970	cis-acting regulatory element involved in the MeJA-responsiveness
Ghir_D09G017660	GATA-motif	GATAGGG	290	part of a light responsive element
Ghir_D09G017660	GATA-motif	GATAGGG	470	part of a light responsive element
Ghir_D10G023300	GCN4_motif	TGAGTCA	87	cis-regulatory element involved in endosperm expression
Ghir_D10G023300	ATCT-motif	AATCTAATCC	1122	part of a conserved DNA module involved in light responsiveness
Ghir_D10G023300	Gap-box	CAAATGAA(A/G)A	701	part of a light responsive element
Ghir_D10G023300	Sp1	GGGCGG	1885	light responsive element
Ghir_D10G023300	TCT-motif	TCTTAC	1659	part of a light responsive element
Ghir_D10G023300	CGTCA-motif	CGTCA	368	cis-acting regulatory element involved in the MeJA-responsiveness
Ghir_D10G023300	CGTCA-motif	CGTCA	1163	cis-acting regulatory element involved in the MeJA-responsiveness
Ghir_D10G023300	TGACG-motif	TGACG	368	cis-acting regulatory element involved in the MeJA-responsiveness
Ghir_D10G023300	TGACG-motif	TGACG	1163	cis-acting regulatory element involved in the MeJA-responsiveness
Ghir_D10G023300	MBS	CAACTG	338	MYB binding site involved in drought-inducibility
Ghir_D10G023300	MBS	CAACTG	1053	MYB binding site involved in drought-inducibility
Ghir_D10G023300	Box 4	ATTAAT	31	part of a conserved DNA module involved in light responsiveness
Ghir_D10G023300	Box 4	ATTAAT	639	part of a conserved DNA module involved in light responsiveness
Ghir_D10G023300	Box 4	ATTAAT	657	part of a conserved DNA module involved in light responsiveness
Ghir_D10G023300	Box 4	ATTAAT	676	part of a conserved DNA module involved in light responsiveness
Ghir_D10G023300	Box 4	ATTAAT	717	part of a conserved DNA module involved in light responsiveness
Ghir_D10G023300	Box 4	ATTAAT	1175	part of a conserved DNA module involved in light responsiveness
Ghir_D10G023300	Box 4	ATTAAT	1186	part of a conserved DNA module involved in light responsiveness
Ghir_D10G023300	Box 4	ATTAAT	1216	part of a conserved DNA module involved in light responsiveness
Ghir_D10G023300	ARE	AAACCA	43	cis-acting regulatory element essential for the anaerobic induction
Ghir_D10G023300	chs-CMA1a	TTACTTAA	1425	part of a light responsive element
Ghir_D10G023300	chs-CMA1a	TTACTTAA	1435	part of a light responsive element
Ghir_D10G023300	TC-rich repeats	GTTTTCTTAC	1655	cis-acting element involved in defense and stress responsiveness
Ghir_D10G023300	GARE-motif	TCTGTTG	355	gibberellin-responsive element
Ghir_D10G023310	GT1-motif	GGTTAAT	1675	light responsive element
Ghir_D10G023310	ABRE	GCAACGTGTC	669	cis-acting element involved in the abscisic acid responsiveness
Ghir_D10G023310	ABRE	ACGTG	672	cis-acting element involved in the abscisic acid responsiveness
Ghir_D10G023310	ATCT-motif	AATCTAATCC	56	part of a conserved DNA module involved in light responsiveness
Ghir_D10G023310	LAMP-element	CTTTATCA	1385	part of a light responsive element
Ghir_D10G023310	Box 4	ATTAAT	1363	part of a conserved DNA module involved in light responsiveness
Ghir_D10G023310	Box 4	ATTAAT	1624	part of a conserved DNA module involved in light responsiveness
Ghir_D10G023310	Box 4	ATTAAT	1680	part of a conserved DNA module involved in light responsiveness
Ghir_D10G023310	G-Box	CACGTT	671	cis-acting regulatory element involved in light responsiveness
Ghir_D10G023310	ARE	AAACCA	1511	cis-acting regulatory element essential for the anaerobic induction
Ghir_D10G023310	MBS	CAACTG	1142	MYB binding site involved in drought-inducibility
Ghir_D10G023310	TCA-element	CCATCTTTTT	1644	cis-acting element involved in salicylic acid responsiveness
Ghir_D12G005470	Box 4	ATTAAT	19	part of a conserved DNA module involved in light responsiveness
Ghir_D12G005470	Box 4	ATTAAT	242	part of a conserved DNA module involved in light responsiveness
Ghir_D12G005470	Box 4	ATTAAT	435	part of a conserved DNA module involved in light responsiveness
Ghir_D12G005470	Box 4	ATTAAT	789	part of a conserved DNA module involved in light responsiveness
Ghir_D12G005470	Box 4	ATTAAT	1751	part of a conserved DNA module involved in light responsiveness
Ghir_D12G005470	Box 4	ATTAAT	1832	part of a conserved DNA module involved in light responsiveness
Ghir_D12G005470	G-Box	CACGTT	1664	cis-acting regulatory element involved in light responsiveness
Ghir_D12G005470	ARE	AAACCA	110	cis-acting regulatory element essential for the anaerobic induction
Ghir_D12G005470	ARE	AAACCA	361	cis-acting regulatory element essential for the anaerobic induction
Ghir_D12G005470	chs-CMA1a	TTACTTAA	464	part of a light responsive element
Ghir_D12G005470	G-box	TAACACGTAG	1640	cis-acting regulatory element involved in light responsiveness
Ghir_D12G005470	G-box	TACGTG	1643	cis-acting regulatory element involved in light responsiveness
Ghir_D12G005470	AT1-motif	AATTATTTTTTATT	191	part of a light responsive module
Ghir_D12G005470	TC-rich repeats	GTTTTCTTAC	823	cis-acting element involved in defense and stress responsiveness
Ghir_D12G005470	ABRE	ACGTG	1643	cis-acting element involved in the abscisic acid responsiveness
Ghir_D12G005470	ABRE	ACGTG	1665	cis-acting element involved in the abscisic acid responsiveness
Ghir_D12G005470	P-box	CCTTTTG	322	gibberellin-responsive element
Ghir_D12G005470	P-box	CCTTTTG	1997	gibberellin-responsive element
Ghir_D12G005470	ACE	GACACGTATG	524	cis-acting element involved in light responsiveness
Ghir_D12G005470	TCT-motif	TCTTAC	827	part of a light responsive element
Ghir_D12G005470	TCT-motif	TCTTAC	1911	part of a light responsive element
Ghir_D12G005470	TCCC-motif	TCTCCCT	1656	part of a light responsive element
Ghir_D12G005470	GATA-motif	AAGGATAAGG	1715	part of a light responsive element
Ghir_D12G005470	Sp1	GGGCGG	1153	light responsive element
Ghir_D12G028610	GT1-motif	GGTTAA	216	light responsive element
Ghir_D12G028610	GT1-motif	GGTTAA	577	light responsive element
Ghir_D12G028610	GT1-motif	GGTTAA	1135	light responsive element
Ghir_D12G028610	GT1-motif	GGTTAA	1336	light responsive element
Ghir_D12G028610	GCN4_motif	TGAGTCA	95	cis-regulatory element involved in endosperm expression
Ghir_D12G028610	TGA-element	AACGAC	1946	auxin-responsive element
Ghir_D12G028610	TCT-motif	TCTTAC	1588	part of a light responsive element
Ghir_D12G028610	CGTCA-motif	CGTCA	692	cis-acting regulatory element involved in the MeJA-responsiveness
Ghir_D12G028610	CGTCA-motif	CGTCA	1417	cis-acting regulatory element involved in the MeJA-responsiveness
Ghir_D12G028610	CGTCA-motif	CGTCA	1867	cis-acting regulatory element involved in the MeJA-responsiveness
Ghir_D12G028610	TGACG-motif	TGACG	692	cis-acting regulatory element involved in the MeJA-responsiveness
Ghir_D12G028610	TGACG-motif	TGACG	1417	cis-acting regulatory element involved in the MeJA-responsiveness
Ghir_D12G028610	TGACG-motif	TGACG	1867	cis-acting regulatory element involved in the MeJA-responsiveness
Ghir_D12G028610	MRE	AACCTAA	354	MYB binding site involved in light responsiveness
Ghir_D12G028610	TCCC-motif	TCTCCCT	1105	part of a light responsive element
Ghir_D12G028610	Box 4	ATTAAT	135	part of a conserved DNA module involved in light responsiveness
Ghir_D12G028610	Box 4	ATTAAT	1201	part of a conserved DNA module involved in light responsiveness
Ghir_D12G028610	Box 4	ATTAAT	1763	part of a conserved DNA module involved in light responsiveness
Ghir_D12G028610	MBSI	TTTTTACGGTTA	209	MYB binding site involved in flavonoid biosynthetic genes regulation
Ghir_D12G028610	ARE	AAACCA	662	cis-acting regulatory element essential for the anaerobic induction
Ghir_D12G028610	ARE	AAACCA	1796	cis-acting regulatory element essential for the anaerobic induction
Ghir_D12G028610	TCA-element	CCATCTTTTT	1140	cis-acting element involved in salicylic acid responsiveness
Ghir_D12G028610	3-AF1 binding site	TAAGAGAGGAA	1589	light responsive element
Ghir_D12G028610	CAT-box	GCCACT	594	cis-acting regulatory element related to meristem expression
Ghir_D12G028610	CAT-box	GCCACT	1304	cis-acting regulatory element related to meristem expression

## Sheet: Table S5
Table S5: The TPM value of GhMAGLs
Name	MAGL ID	root	stem	leaf	torus	sepal	bract	filament	pistil	anther	-3DPA	0DPA	1DPA	3DPA	5DPA	10DPA_Ovule	15DPA_Ovule	20DPA_Ovule	25DPA_Ovule	10DPA_Fiber	15DPA_Fiber	20DPA_Fiber	25DPA_Fiber
Ghir_A02G013740	GhMAGL1	106.173	70.9466	8.79013	41.5056	34.0625	35.712	129.409	29.3045	34.0179	39.2111	28.9174	22.4292	29.5517	29.9005	127.058	170.019	27.947	32.6038	14.6993	39.1448	79.4967	78.5166
Ghir_A03G016430	GhMAGL2	6.78482	3.6261	1.47512	39.8526	6.51921	17.1961	3.3161	56.0324	0.75704	1.58327	2.61256	1.00675	8.5205	14.7387	5.98624	4.6391	3.02538	1.94567	5.08913	5.70047	1.94507	1.06908
Ghir_A05G004820	GhMAGL3	9.40473	6.13909	2.21149	7.62687	11.1661	6.90895	30.3508	3.56423	21.0627	12.7603	16.7863	17.3798	2.69644	7.30022	14.3026	12.3318	16.7223	9.72006	3.52587	3.82536	3.74173	3.82288
Ghir_A05G042510	GhMAGL4	17.8145	35.0409	18.629	21.4706	44.0317	27.5463	11.4301	19.1935	6.58417	37.3021	51.6306	52.9123	155.429	157.354	46.8248	32.9111	15.5104	4.44443	68.9628	55.1044	54.6226	70.9751
Ghir_A06G009690	GhMAGL5	12.0832	6.7558	3.27591	2.68834	15.3308	4.52811	21.8079	1.43413	42.9958	2.8419	3.2844	6.14625	2.95162	5.41741	3.10943	1.98162	0.735893	0.138604	3.32172	5.89963	7.46006	7.79112
Ghir_A06G018080	GhMAGL6	0	0.0592657	0.093804	0.651926	0.0766433	0	1.84584	0	0.027687	0.02721	0	0	0	0.11156	2.92472	2.64331	0.76849	0	16.5078	16.3381	0.807492	0.485035
Ghir_A06G022610	GhMAGL7	0	0	0	0	0	0	0	0	0	0	0	0	0	0	0	0.0108067	0.0513377	0	0	0.102067	0.0125053	0
Ghir_A06G022940	GhMAGL8	6.55997	4.59596	3.79747	2.48825	4.91419	1.92277	2.58553	1.68711	3.14436	2.61293	2.82385	1.62465	2.74127	5.12418	1.70902	1.57025	0.844767	0.421846	0.755712	0.535857	2.30426	1.09299
Ghir_A07G002630	GhMAGL9	1.06153	0.503054	0.218007	0.462767	0.79991	1.02628	1.28592	0.607681	1.62231	0.297694	0.270818	0.258362	0.088224	0.179062	0.315933	0.200175	0.115998	0.29809	0.0225393	0.157695	0.658528	0.733388
Ghir_A08G008150	GhMAGL10	4.45375	0.831326	1.20775	0.500447	0.732398	0.0937307	2.60253	0.094366	5.78022	4.81236	10.1355	12.3444	31.6124	44.2705	15.9883	12.5499	6.65613	2.15718	41.3268	66.9673	36.0427	18.7627
Ghir_A09G018200	GhMAGL11	0.739823	1.39756	1.39633	6.52867	2.97273	0.644125	14.9594	2.6529	15.6465	4.28546	3.82499	2.79828	2.25143	4.57536	8.23853	2.61025	12.5437	0.720234	1.04593	1.75656	1.26253	2.2573
Ghir_A10G021440	GhMAGL12	0	0	0	0	0.111493	0	1.3937	0	0.200181	0.025258	0.0507057	0.0433087	0	0	2.68067	0	1.05142	2.32054	17.8004	0	30.9916	0
Ghir_A10G021450	GhMAGL13	0.0378263	0	0.044653	0.110085	0.07817	0.183379	0.00982533	0	0.179118	0.227062	0.135407	0.0552513	0.045759	0.0458253	0.0514877	0.053603	0	0	0.0322547	0.0298197	0.0218287	0.102022
Ghir_A11G012250	GhMAGL14	5.12318	2.50502	1.45676	2.43491	1.15641	0.402417	0.742683	1.47378	1.31262	0	0	0	0	0	0.37855	0.38985	0	0	0	0	0	0
Ghir_A12G005480	GhMAGL15	1.11544	3.23168	4.20977	1.0152	4.72089	2.76259	9.79463	4.74766	7.65426	3.04066	0.136309	0.499989	0.305036	2.42041	7.98199	4.68622	5.07901	2.66346	2.78882	5.15927	6.69708	10.7815
Ghir_A12G028450	GhMAGL16	0.161753	0	0	0	0	0	0.0433527	0	0.0316887	0	0	0	0	0	0	0	0	0	0	0	0	0
Ghir_D02G017710	GhMAGL17	9.07351	5.25013	3.68661	73.1639	17.0715	64.5195	4.00861	140.851	1.21593	2.68861	2.38777	0.81711	14.3954	26.7922	16.2136	12.5106	6.15653	1.31749	13.5895	17.4355	5.90376	2.52696
Ghir_D03G007410	GhMAGL18	65.7453	30.8971	5.21809	19.6747	14.9618	22.169	41.2758	7.3665	6.32837	17.8911	20.6888	14.0032	13.7383	22.3376	60.2049	78.6984	11.4527	10.4901	3.73858	9.59438	9.16584	3.38534
Ghir_D04G000420	GhMAGL19	4.44181	7.51728	3.75823	7.27264	10.5476	3.86653	5.34329	25.6227	2.6372	32.06	27.4853	18.1336	36.959	17.1137	19.2251	10.3889	5.42418	7.18231	4.78065	6.51286	4.7377	4.53103
Ghir_D05G004930	GhMAGL20	11.0453	10.1855	3.62609	15.4123	17.9711	10.1394	28.5572	5.31735	17.1047	10.0375	15.2053	17.002	3.78536	5.72459	8.28772	11.761	8.32024	3.01097	3.54407	5.31801	5.71046	5.69576
Ghir_D06G010020	GhMAGL21	26.6894	14.9011	3.36686	5.53228	16.3634	4.13683	17.3903	1.76825	40.6288	2.73806	3.12156	6.42158	14.0154	20.7598	10.0683	3.58845	3.76806	1.26939	13.1729	8.98326	9.88473	5.6254
Ghir_D06G013950	GhMAGL22	6.14227	5.07898	6.62664	4.76098	8.73451	3.62902	2.81837	2.53301	2.6634	2.11107	4.41898	2.50574	13.2294	18.456	3.42328	6.27025	0.908757	5.04966	5.188	8.18886	13.1706	13.6726
Ghir_D06G018970	GhMAGL23	0.100218	0	0.0322173	1.04859	2.01458	0.011096	1.50277	0.074054	10.6547	0.084812	0	0	0	0.803602	5.67019	7.18293	0.748573	0.768587	16.2898	39.3455	77.3391	49.8184
Ghir_D06G023650	GhMAGL24	0	0	0.00756933	0	0	0.033288	0	0	0.00968433	0.085909	0.101854	0	0.753834	7.44187	10.1937	9.27484	1.06269	0	25.4769	58.2758	4.53912	0.622298
Ghir_D07G002620	GhMAGL25	1.87587	0.754133	0.155651	0.257043	0.676694	1.28901	0.816012	0.718733	1.07343	0.146388	0.153497	0	0.0659965	0.206869	0.152883	0.183342	0.446399	0.752082	0.0547333	0.0341053	0.19345	0.19698
Ghir_D09G017660	GhMAGL26	2.81548	2.23718	2.88009	11.5159	6.90862	1.22086	19.7322	2.95065	19.2375	4.43231	0.616361	0.75538	1.18842	5.2391	2.10383	4.67277	4.55383	1.19786	0.595885	2.09008	1.2398	3.86726
Ghir_D10G023300	GhMAGL27	23.9389	27.6739	2.1835	21.8251	26.3029	163.794	21.5099	98.8574	39.2461	0.143251	0.220319	5.90863	1.45335	0.265826	0.467523	2.82704	0.34335	0	0.098575	5.84245	94.8633	12.1683
Ghir_D10G023310	GhMAGL28	0.187069	0.0206447	0.0150107	0	0.11521	0.0327137	0.0294763	0.036397	0.0848163	0.105674	0.057237	0.0732163	0.0309295	0.0335483	0.015909	0.0384447	0	0.130338	0.053284	0.0511783	0.0255497	0
Ghir_D12G005470	GhMAGL29	1.54873	4.18862	2.69789	5.93393	9.14661	4.58672	23.9097	7.1366	10.4307	3.69811	2.98381	1.84509	1.9391	3.49759	16.9295	8.78735	5.63744	8.06279	1.73016	4.11011	31.2018	40.473
Ghir_D12G028610	GhMAGL30	1.12424	4.80891	0.140041	0.414993	0.0707173	0	0.039407	0.056831	0.17051	0.557128	0.0206457	0.0735367	0.0480625	0.0708963	0.397748	0.081653	0.192379	0	0.0264457	0.047096	0	0

## Sheet: Table S6
Table S6: The list of 355 cotton accessions
Sample	Cultivar/Germplasm line	Origin	Ecological region	SRA ID
S1	Zhong2191	Henan	YRR	SRR5663653
S2	Zhong40418	Henan	YRR	SRR5665603
S3	Zhong40618	Henan	YRR	SRR5665624
S4	Zhong40612	Henan	YRR	SRR5666379
S5	Zhong51811	Henan	YRR	SRR5678372
S6	CRI94A1822	Henan	YRR	SRR5678379
S7	Zhong61832	Henan	YRR	SRR5690626
S8	Zhong71239	Henan	YRR	SRR5690628
S9	PB12-1-10	Henan	YRR	SRR5712665
S10	PB12-1-7	Henan	YRR	SRR5712666
S11	PB12-1-8	Henan	YRR	SRR5712668
S12	Zhong1476	Henan	YRR	SRR5712674
S13	Zhong151222	Henan	YRR	SRR5712676
S14	Zhong152201	Henan	YRR	SRR5712677
S15	Zhong152201SQ	Henan	YRR	SRR5712678
S16	Zhong152214	Henan	YRR	SRR5712679
S17	Zhong152224	Henan	YRR	SRR5712704
S18	SS2011	Henan	YRR	SRR5713197
S19	CQ2012-3	Henan	YRR	SRR5713256
S20	CQ2012-4	Henan	YRR	SRR5713307
S21	Zhong29T41	Henan	YRR	SRR5713311
S22	Zhong29T42	Henan	YRR	SRR5713312
S23	L426	Henan	YRR	SRR5713313
S24	K640	Shandong	YRR	SRR5713314
S25	N82	the United States	Amerasian	SRR5713315
S26	P21-6-7	the United States	Amerasian	SRR5713316
S27	Shannong SF06	Shandong	YRR	SRR5713317
S28	sGK16	Beijing	YRR	SRR5713461
S29	V321-20-14	Beijing	YRR	SRR5713462
S30	Baimian 17	Henan	YRR	SRR5713463
S31	Chaoaoyang 1	Azerbaijan	Amerasian	SRR5713465
S32	Deltapine 20	the United States	Amerasian	SRR5713466
S33	De 97-047	the United States	Amerasian	SRR5722989
S34	Guannong 1	Liaoning	NSER	SRR5723027
S35	Han2490	Hebei	YRR	SRR5723063
S36	Han656	Hebei	YRR	SRR5723112
S37	Han559	Hebei	YRR	SRR5723114
S38	Han667	Hebei	YRR	SRR5723117
S39	Han686	Hebei	YRR	SRR5723119
S40	Han9609	Hebei	YRR	SRR5723120
S41	Heishanmian1	Liaoning	NSER	SRR5723122
S42	Jinmian3	Liaoning	NSER	SRR5723124
S43	Jinmian10	Shanxi	YRR	SRR5723125
S44	Jinmian21	Shanxi	YRR	SRR5723127
S45	Jinmian23	Shanxi	YRR	SRR5723128
S46	Jinmian5	Shanxi	YRR	SRR6075042
S47	Liaomian10	Liaoning	NSER	SRR6075043
S48	Liaomian17	Liaoning	NSER	SRR6075045
S49	Liaomian5	Liaoning	NSER	SRR6075047
S50	Liaomian6	Liaoning	NSER	SRR6079356
S51	Liaomian7	Liaoning	NSER	SRR6079359
S52	Liaomian9	Liaoning	NSER	SRR6079366
S53	Liaoyangduanjie	Liaoning	NSER	SRR6079373
S54	Lu154	Shandong	YRR	SRR6079374
S55	Lumianyan19	Shandong	YRR	SRR6079383
S56	Lumian2153	Shandong	YRR	SRR6079384
S57	Nongken5	the North of Xinjiang	NIR	SRR6079387
S58	Shan70	Shanxi	NIR	SRR6079422
S59	Shizao1	Hebei	YRR	SRR6079423
S60	Shizao2	Hebei	YRR	SRR6079426
S61	Shizao3	Hebei	YRR	SRR6079427
S62	X13-7	Henan	YRR	SRR6080235
S63	X25TF	Henan	YRR	SRR6080238
S64	Xiazao1	Hebei	YRR	SRR6080239
S65	Xiazao2	Hebei	YRR	SRR6080240
S66	Xiazao3	Hebei	YRR	SRR6080241
S67	Xinluzao11	the North of Xinjiang	NIR	SRR6080242
S68	Xinluzao36	the North of Xinjiang	NIR	SRR6080243
S69	Xinluzao3	the North of Xinjiang	NIR	SRR6080244
S70	Xinluzao42	the North of Xinjiang	NIR	SRR6080245
S71	Xinluzao45	the North of Xinjiang	NIR	SRR6112428
S72	Xinluzao4	the North of Xinjiang	NIR	SRR6112429
S73	Xinluzao6	the North of Xinjiang	NIR	SRR6112430
S74	Xinluzao8	the North of Xinjiang	NIR	SRR6112435
S75	Xinluzao9	the North of Xinjiang	NIR	SRR6112439
S76	Mianxiang368	Henan	YRR	SRR6112440
S77	Yu1335	Henan	YRR	SRR6112441
S78	Yumian12	Henan	YRR	SRR6112472
S79	Yuzao8E13	Henan	YRR	SRR6112473
S80	Yuzao9110	Henan	YRR	SRR6112474
S81	Jinmian57	Shanxi	YRR	SRR6117358
S82	YunzaoN95	Shanxi	YRR	SRR6117359
S83	Zhong416	Henan	YRR	SRR6117360
S84	Zhong425-5	Henan	YRR	SRR6117376
S85	Zhong716	Henan	YRR	SRR6117377
S86	Zhong213	Henan	YRR	SRR6117378
S87	Zhongchuang 88	Hebei	YRR	SRR6117379
S88	CRI10	Henan	YRR	SRR6117380
S89	CRI14	Henan	YRR	SRR6117381
S90	CRI16	Henan	YRR	SRR6117382
S91	CRI20	Henan	YRR	SRR6117384
S92	CRI24	Henan	YRR	SRR6117385
S93	CRI27	Henan	YRR	SRR6117386
S94	CRI30	Henan	YRR	SRR6117387
S95	CRI36	Henan	YRR	SRR6117389
S96	Han256	Hebei	YRR	SRR6117390
S97	CRI37	Henan	YRR	SRR6117391
S98	CRI42	Henan	YRR	SRR6117392
S99	CRI50	Henan	YRR	SRR6117393
S100	CRI58	Henan	YRR	SRR6117394
S101	CRI64	Henan	YRR	SRR6117395
S102	CRI74	Henan	YRR	SRR6117396
S103	Zhong00776	Henan	YRR	SRR6117461
S104	Zhong20398	Henan	YRR	SRR6117401
S105	Zhong61930	Henan	YRR	SRR6117403
S106	Zhong61995	Henan	YRR	SRR6117404
S107	Zhong102909	Henan	YRR	SRR6117438
S108	Zhong103026	Henan	YRR	SRR6117440
S109	Zhong103028	Henan	YRR	SRR6117442
S110	Zhong103030	Henan	YRR	SRR6117443
S111	Zhong103032	Henan	YRR	SRR6117444
S112	Zhong103075	Henan	YRR	SRR6117445
S113	Zhong103164	Henan	YRR	SRR6117446
S114	Zhong103425	Henan	YRR	SRR6117448
S115	Zhong103297	Henan	YRR	SRR6117451
S116	Zhong109056	Henan	YRR	SRR6117453
S117	CPB12-1-7	Henan	YRR	SRR6117455
S118	CPB12-1-9	Henan	YRR	SRR6117456
S119	CPB12-2-7	Henan	YRR	SRR6117458
S120	298	the North of Xinjiang	NIR	SRR6117459
S121	Zhong602186	Henan	YRR	SRR6122540
S122	CG3020-1	the United States	Amerasian	SRR6122541
S123	CG3020-3	the United States	Amerasian	SRR6122542
S124	FM1735	the United States	Amerasian	SRR6122543
S125	G2005	Henan	YRR	SRR6122544
S126	Zhongzhimian2	Beijing	YRR	SRR6122545
S127	H109	Henan	YRR	SRR6122546
S128	H559	Henan	YRR	SRR6122547
S129	LIH33	Henan	YRR	SRR6122548
S130	Phy-7	the United States	Amerasian	SRR6122549
S131	STS458	the United States	Amerasian	SRR6122550
S132	TM-1	the United States	Amerasian	SRR6122551
S133	Aoshimian 6	Beijing	YRR	SRR6122552
S134	Baimian985	Henan	YRR	SRR6161723
S135	Cang198	Hebei	YRR	SRR6161724
S136	CBB	Henan	YRR	SRR6161725
S137	CNB	Henan	YRR	SRR6161726
S138	Deltapine14	the United States	Amerasian	SRR6161727
S139	Deltapine15	the United States	Amerasian	SRR6161728
S140	Fanmian3	Henan	YRR	SRR6161729
S141	Ganzao109	Jiangxi	YZRR	SRR6161730
S142	Guoxinmian11	Hebei	YRR	SRR6161731
S143	Han7860	Hebei	YRR	SRR6161733
S144	Ji4025	Hebei	YRR	SRR6161734
S145	Jimian 26	Shanxi	YRR	SRR6161735
S146	BM03	Henan	YRR	SRR6161736
S147	Kelin098	Henan	YRR	SRR6161737
S148	Liaomian23	Liaoning	NSER	SRR6161738
S149	Liaomian27	Liaoning	NSER	SRR6161790
S150	Liaomian28	Liaoning	NSER	SRR6161791
S151	Lu05R59	Shandong	YRR	SRR6164732
S152	Lu7619	Shandong	YRR	SRR6164733
S153	Lumianyan17	Shandong	YRR	SRR6164734
S154	Lumianyan21	Shandong	YRR	SRR6164735
S155	Lumianyan28	Shandong	YRR	SRR6164795
S156	Lumianyan36	Shandong	YRR	SRR6164796
S157	Lumianyan38	Shandong	YRR	SRR6165238
S158	Miaobao21	Shandong	YRR	SRR6165239
S159	Renhe39	Shandong	YRR	SRR6165240
S160	Rihuimian6	Anhui	YZRR	SRR6165241
S161	ShannongSF01	Shandong	YRR	SRR6165242
S162	Shan79	Shanxi	NIR	SRR6165243
S163	Stoneville 2B	the United States	Amerasian	SRR6165260
S164	Xinmian 33B	the United States	Amerasian	SRR6165261
S165	Xinzhimian5	Henan	YRR	SRR6173347
S166	Yinhuashu	Shandong	YRR	SRR6173943
S167	You009	Henan	YRR	SRR6173944
S168	Zhong109	Henan	YRR	SRR6173945
S169	CRI17	Henan	YRR	SRR6173946
S170	CRI19	Henan	YRR	SRR6174441
S171	CRI43	Henan	YRR	SRR6174442
S172	CRI60	Henan	YRR	SRR6174443
S173	Zhong662	Henan	YRR	SRR6174444
S174	Zhong679	the North of Xinjiang	NIR	SRR6174445
S175	Zhong69	Henan	YRR	SRR6174446
S176	Zhong800319	Shandong	YRR	SRR6174447
S177	CRI 94A915	Henan	YRR	SRR6174448
S178	CRI12	Henan	YRR	SRR6174455
S179	CRI35	Henan	YRR	SRR6174456
S180	CRI41	Henan	YRR	SRR6174457
S181	CRI45	Henan	YRR	SRR6174458
S182	CRI49	Henan	YRR	SRR6174459
S183	CRI7	Henan	YRR	SRR6174460
S184	Zhongzhimian 8	Beijing	YRR	SRR6174461
S185	Zhongzhimian GD89	Beijing	YRR	SRR6174462
S186	Shan920346	Shanxi	NIR	SRR6174463
S187	XianⅢ9704	the United States	Amerasian	SRR6174464
S188	US-1	the United States	Amerasian	SRR6174465
S189	Kyrgyzstan cotton	Kyrgyzstan	Amerasian	SRR6174466
S190	Bazhou5409	the North of Xinjiang	NIR	SRR6174467
S191	Yumian1	Sichuan	YZRR	SRR6174468
S192	Huazhong910102	Hubei	YZRR	SRR6174469
S193	Israel cotton	Israel	Amerasian	SRR6174470
S194	Ken6614	the North of Xinjiang	NIR	SRR6174471
S195	Ken0074	the North of Xinjiang	NIR	SRR6174472
S196	Chuan239-1	Sichuan	YZRR	SRR6174473
S197	Bamian3	Sichuan	YZRR	SRR6174474
S198	Chuan338	Sichuan	YZRR	SRR6174595
S199	Chuan267	Sichuan	YZRR	SRR6174596
S200	Chuan65	Sichuan	YZRR	SRR6174597
S201	Chuanjian1	Sichuan	YZRR	SRR6174598
S202	Xinluzao 2	the North of Xinjiang	NIR	SRR6174599
S203	Xinluzao10	the North of Xinjiang	NIR	SRR6174600
S204	Xinluzao12	the North of Xinjiang	NIR	SRR6174601
S205	Xinluzao13	the North of Xinjiang	NIR	SRR6174602
S206	Xinluzao15	the North of Xinjiang	NIR	SRR6174603
S207	Xinluzao16	the North of Xinjiang	NIR	SRR6174604
S208	Xinluzao17	the North of Xinjiang	NIR	SRR6174605
S209	Xinluzao18	the North of Xinjiang	NIR	SRR6174606
S210	Xinluzao19	the North of Xinjiang	NIR	SRR6174667
S211	Xinluzao20	the North of Xinjiang	NIR	SRR6174668
S212	Xinluzao21	the North of Xinjiang	NIR	SRR6174669
S213	Xinluzao22	the North of Xinjiang	NIR	SRR6174670
S214	Xinluzao23	the North of Xinjiang	NIR	SRR6174671
S215	Xinluzao24	the North of Xinjiang	NIR	SRR6174672
S216	Yumian5	Henan	YRR	SRR6174673
S217	Yumian18	Henan	YRR	SRR6174674
S218	Yumian21	Henan	YRR	SRR6174675
S219	Yun1729	Shanxi	YRR	SRR6174676
S220	Zhemian11	Zhejiang	YZRR	SRR6174677
S221	Tkuo	the North of Xinjiang	NIR	SRR6174678
S222	Bo425	the North of Xinjiang	NIR	SRR6174679
S223	Xinluzhong 60	the South of Xinjiang	NIR	SRR6174680
S224	Ken27-3	the North of Xinjiang	NIR	SRR6174681
S225	B-3	the South of Xinjiang	NIR	SRR6174682
S226	Xinluzao25	the North of Xinjiang	NIR	SRR6174683
S227	Xinluzao26	the South of Xinjiang	NIR	SRR6174684
S228	Xinluzao27	the North of Xinjiang	NIR	SRR6174685
S229	Xinluzao28	the North of Xinjiang	NIR	SRR6174686
S230	Xinluzao29	the North of Xinjiang	NIR	SRR6174687
S231	Xinluzao30	the North of Xinjiang	NIR	SRR6174688
S232	Xinluzao32	the North of Xinjiang	NIR	SRR6174690
S233	Xinluzao33	the North of Xinjiang	NIR	SRR6174689
S234	Xinluzao34	the North of Xinjiang	NIR	SRR6174691
S235	Xinluzao35	the North of Xinjiang	NIR	SRR6174692
S236	Xinluzao37	the North of Xinjiang	NIR	SRR6174693
S237	Xinluzao38	the North of Xinjiang	NIR	SRR6174694
S238	Xinluzao39	the North of Xinjiang	NIR	SRR6174695
S239	Xinluzao40	the North of Xinjiang	NIR	SRR6174696
S240	Xinluzao41	the South of Xinjiang	NIR	SRR6174697
S241	Xinluzao46	the North of Xinjiang	NIR	SRR6517995
S242	Xinluzao47	the North of Xinjiang	NIR	SRR6517996
S243	Xinluzao48	the North of Xinjiang	NIR	SRR6517997
S244	Xinluzao49	the North of Xinjiang	NIR	SRR6517998
S245	Xinluzao50	the North of Xinjiang	NIR	SRR6518002
S246	Xinluzao51	the North of Xinjiang	NIR	SRR6518003
S247	Xinluzhong1	the South of Xinjiang	NIR	SRR6518284
S248	Xinluzhong3	the South of Xinjiang	NIR	SRR6518285
S249	Xinluzhong4	the North of Xinjiang	NIR	SRR6518286
S250	Xinluzhong5	the North of Xinjiang	NIR	SRR6518288
S251	Xinluzhong6	the South of Xinjiang	NIR	SRR6518290
S252	Xinluzhong7	the South of Xinjiang	NIR	SRR6518297
S253	Xinluzhong8	the South of Xinjiang	NIR	SRR6518298
S254	Xinluzhong9	the South of Xinjiang	NIR	SRR6518300
S255	Xinluzhong10	the South of Xinjiang	NIR	SRR6518348
S256	Xinluzhong12	the South of Xinjiang	NIR	SRR6518349
S257	Xinluzhong13	the South of Xinjiang	NIR	SRR6518350
S258	Xinluzhong14	the South of Xinjiang	NIR	SRR6518352
S259	Xinluzhong15	the South of Xinjiang	NIR	SRR6518371
S260	Xinluzhong16	the South of Xinjiang	NIR	SRR6518372
S261	Xinluzhong17	the South of Xinjiang	NIR	SRR6518391
S262	Xinluzhong19	the South of Xinjiang	NIR	SRR6518392
S263	Xinluzhong20	the North of Xinjiang	NIR	SRR6518393
S264	Xinluzhong21	the South of Xinjiang	NIR	SRR6518394
S265	Xinluzhong22	the South of Xinjiang	NIR	SRR6518395
S266	Xinluzhong26	the South of Xinjiang	NIR	SRR6518396
S267	Xinluzhong27	the South of Xinjiang	NIR	SRR6518397
S268	Xinluzhong28	the South of Xinjiang	NIR	SRR6518398
S269	Xinluzhong30	the South of Xinjiang	NIR	SRR6518399
S270	Xinluzhong32	the South of Xinjiang	NIR	SRR6518400
S271	Xinluzhong34	the South of Xinjiang	NIR	SRR6518405
S272	Xinluzhong35	the South of Xinjiang	NIR	SRR6518406
S273	Xinluzhong40	the South of Xinjiang	NIR	SRR6518407
S274	Xinluzhong41	the South of Xinjiang	NIR	SRR6518410
S275	Xinluzhong45	the South of Xinjiang	NIR	SRR6518412
S276	Xinluzhong46	the South of Xinjiang	NIR	SRR6518415
S277	Xinluzhong47	the South of Xinjiang	NIR	SRR6518416
S278	Kangcaoganlin	the United States	Amerasian	SRR6518417
S279	Jiangyin1	Yangtze River	YZRR	SRR6518420
S280	Huihe36	the South of Xinjiang	NIR	SRR6518421
S281	Jinken1042	the North of Xinjiang	NIR	SRR6518422
S282	Guoxinmian9	Hebei	YRR	SRR6518423
S283	Junmian1	the South of Xinjiang	NIR	SRR6518424
S284	Huiyuan717	the North of Xinjiang	NIR	SRR6518425
S285	Yunzao219	Shanxi	YRR	SRR6518426
S286	Yunzao33-356	Shanxi	YRR	SRR6518427
S287	Jinmian2	Liaoning	NSER	SRR6518428
S288	Chaoyangmian2	Liaoning	NSER	SRR6518429
S289	Dunhuang77-116	Gansu	NIR	SRR6518430
S290	Ganmian4	Gansu	NIR	SRR6518444
S291	Guannongzao C-50	Liaoning	NSER	SRR6518445
S292	Guannongchangzao B14	Liaoning	NSER	SRR6518446
S293	Yanzao1	Jiangsu	YZRR	SRR6518447
S294	Yanzao2	Jiangsu	YZRR	SRR6518448
S295	Jinmian6	Liaoning	NSER	SRR6518449
S296	Jinken69-2	the North of Xinjiang	NIR	SRR6518450
S297	Jinken148-39	the North of Xinjiang	NIR	SRR6518451
S298	Zhuangjiahan102	the North of Xinjiang	NIR	SRR6518452
S299	Yinshan4	Henan	YRR	SRR6518453
S300	Ejing1	Hebei	YRR	SRR6518454
S301	Simian3	Sichuan	YZRR	SRR6518455
S302	Stoneville 4B	the United States	Amerasian	SRR6519349
S303	Jimian10	Hebei	YRR	SRR6519350
S304	Jimian11	Hebei	YRR	SRR6519214
S305	Jimian12	Hebei	YRR	SRR6519215
S306	Jimian16	Hubei	YZRR	SRR6519216
S307	Jimian17	Hubei	YZRR	SRR6519217
S308	Sumian4	Jiangsu	YZRR	SRR6519221
S309	Ekangmian2	Hebei	YRR	SRR6519421
S310	Ekangmian3	Hubei	YZRR	SRR6519422
S311	Ekangmian6	Hubei	YZRR	SRR6519423
S312	Edaimian	Hebei	YRR	SRR6519424
S313	Xuzhou142	Jiangsu	YZRR	SRR6519222
S314	Sumian9	Jiangsu	YZRR	SRR6519223
S315	Sumian12	Jiangsu	YZRR	SRR6519224
S316	Sukang191	Jiangsu	YZRR	SRR6519225
S317	Gangmian1	Hebei	YRR	SRR6519226
S318	Gangmian2	Hebei	YRR	SRR6519227
S319	Coker 201	the United States	Amerasian	SRR6519228
S320	Daihongdai	Hunan	YZRR	SRR6519229
S321	Yishuhong	Hubei	YZRR	SRR6519230
S322	Bomian1	Shandong	YRR	SRR6519231
S323	Kemian4	Jiangsu	YZRR	SRR6519232
S324	Ganmian11	Jiangxi	YZRR	SRR6519233
S325	Ganmian12	Jiangxi	YZRR	SRR6519234
S326	Xianmian13	Hunan	YZRR	SRR6519235
S327	Yapengmian	Hubei	YZRR	SRR6519236
S328	Jijiaodezimian	Jiangsu	YZRR	SRR6519237
S329	611bo	Tajikistan	Amerasian	SRR6519238
S330	Annong121	Anhui	YZRR	SRR6519239
S331	Deltapine16	the United States	Amerasian	SRR6519240
S332	Delfos 531	the United States	Amerasian	SRR6519241
S333	Dunmian1	Gansu	NIR	SRR6519242
S334	Dunmian2	Gansu	NIR	SRR6519243
S335	Ganmian2	Jiangxi	YZRR	SRR6519244
S336	Ganmina3	Jiangxi	YZRR	SRR6519245
S337	Ganmian47	Jiangxi	YZRR	SRR6519246
S338	Guangyedaizimina	the United States	Amerasian	SRR6519247
S339	Ji668	Hebei	YRR	SRR6519248
S340	Jimian25	Hebei	YRR	SRR6519249
S341	Jinmian5	Liaoning	NSER	SRR6519250
S342	Keke1543	Uzbekistan	Amerasian	SRR6519251
S343	Ningmian1	Jiangsu	YZRR	SRR6519252
S344	Ningmian22	Jiangsu	YZRR	SRR6519265
S345	Nongda94-7	Hebei	YRR	SRR6519266
S346	Nongdamian8	Hebei	YRR	SRR6519267
S347	Shumian1	Sichuan	YZRR	SRR6519268
S348	Sumian1	Jiangsu	YZRR	SRR6519341
S349	Sumian22	Jiangsu	YZRR	SRR6519342
S350	Xiangmian10	Hunan	YZRR	SRR6519343
S351	Xuzhou219	Jiangsu	YZRR	SRR6519344
S352	Yinshan8	Henan	YRR	SRR6519345
S353	Yumian1	Henan	YRR	SRR6519346
S354	Yumian2	Henan	YRR	SRR6519347
S355	Xinluzao53	the North of Xinjiang	NIR	SRR6519348

## Sheet: Table S7
Table S7: The significantly association between GhMAGLs with 11 traits in 355 accessions of upland cotton
Gene ID	SNP ID	Chr	Pos	p	LOD	Trait
GhMAGL2	rsGhir_A03_102410836	A03	102410836	0.0261	1.58336	BW
GhMAGL2	rsGhir_A03_102411533	A03	102411533	0.0423	1.37366	BW
GhMAGL2	rsGhir_A03_102411602	A03	102411602	0.061	1.21467	BW
GhMAGL2	rsGhir_A03_102411896	A03	102411896	0.053	1.27572	BW
GhMAGL2	rsGhir_A03_102412058	A03	102412058	0.0342	1.46597	BW
GhMAGL2	rsGhir_A03_102412903	A03	102412903	0.0864	1.06349	BW
GhMAGL2	rsGhir_A03_102413456	A03	102413456	0.0126	1.89963	BW
GhMAGL2	rsGhir_A03_102416457	A03	102416457	0.0342	1.46597	BW
GhMAGL2	rsGhir_A03_102416858	A03	102416858	0.0239	1.6216	BW
GhMAGL2	rsGhir_A03_102417490	A03	102417490	0.0457	1.34008	BW
GhMAGL3	rsGhir_A05_4498154	A05	4498154	0.00253	2.59688	BW
GhMAGL4	rsGhir_A05_108743745	A05	108743745	0.948	0.0231917	BW
GhMAGL4	rsGhir_A05_108743912	A05	108743912	0.804	0.094744	BW
GhMAGL4	rsGhir_A05_108744055	A05	108744055	0.77	0.113509	BW
GhMAGL4	rsGhir_A05_108744074	A05	108744074	0.77	0.113509	BW
GhMAGL4	rsGhir_A05_108744090	A05	108744090	0.77	0.113509	BW
GhMAGL4	rsGhir_A05_108744344	A05	108744344	0.885	0.0530567	BW
GhMAGL4	rsGhir_A05_108744951	A05	108744951	0.858	0.0665127	BW
GhMAGL4	rsGhir_A05_108745032	A05	108745032	0.96	0.0177288	BW
GhMAGL4	rsGhir_A05_108745040	A05	108745040	0.96	0.0177288	BW
GhMAGL4	rsGhir_A05_108745195	A05	108745195	0.84	0.0757207	BW
GhMAGL4	rsGhir_A05_108745422	A05	108745422	0.655	0.183759	BW
GhMAGL4	rsGhir_A05_108745424	A05	108745424	0.655	0.183759	BW
GhMAGL4	rsGhir_A05_108745484	A05	108745484	0.938	0.0277972	BW
GhMAGL4	rsGhir_A05_108745513	A05	108745513	0.938	0.0277972	BW
GhMAGL4	rsGhir_A05_108745598	A05	108745598	0.937	0.0282604	BW
GhMAGL4	rsGhir_A05_108746306	A05	108746306	0.612	0.213249	BW
GhMAGL4	rsGhir_A05_108747347	A05	108747347	0.978	0.00966115	BW
GhMAGL4	rsGhir_A05_108747394	A05	108747394	0.656	0.183096	BW
GhMAGL4	rsGhir_A05_108747535	A05	108747535	0.971	0.0127808	BW
GhMAGL4	rsGhir_A05_108748043	A05	108748043	0.621	0.206908	BW
GhMAGL6	rsGhir_A06_117778245	A06	117778245	0.115	0.939302	BW
GhMAGL6	rsGhir_A06_117781089	A06	117781089	0.951	0.0218195	BW
GhMAGL6	rsGhir_A06_117781117	A06	117781117	0.679	0.16813	BW
GhMAGL6	rsGhir_A06_117781293	A06	117781293	0.779	0.108463	BW
GhMAGL6	rsGhir_A06_117781367	A06	117781367	0.78	0.107905	BW
GhMAGL6	rsGhir_A06_117781524	A06	117781524	0.733	0.134896	BW
GhMAGL6	rsGhir_A06_117781781	A06	117781781	0.168	0.774691	BW
GhMAGL6	rsGhir_A06_117782057	A06	117782057	0.384	0.415669	BW
GhMAGL6	rsGhir_A06_117782205	A06	117782205	0.628	0.20204	BW
GhMAGL6	rsGhir_A06_117782341	A06	117782341	0.755	0.122053	BW
GhMAGL6	rsGhir_A06_117782398	A06	117782398	0.617	0.209715	BW
GhMAGL6	rsGhir_A06_117782488	A06	117782488	0.899	0.0462403	BW
GhMAGL6	rsGhir_A06_117782619	A06	117782619	0.924	0.034328	BW
GhMAGL12	rsGhir_A10_109330204	A10	109330204	0.242	0.616185	BW
GhMAGL12	rsGhir_A10_109331416	A10	109331416	0.266	0.575118	BW
GhMAGL12	rsGhir_A10_109331443	A10	109331443	0.266	0.575118	BW
GhMAGL12	rsGhir_A10_109331766	A10	109331766	0.516	0.28735	BW
GhMAGL12	rsGhir_A10_109331874	A10	109331874	0.238	0.623423	BW
GhMAGL12	rsGhir_A10_109333291	A10	109333291	0.796	0.0990869	BW
GhMAGL12	rsGhir_A10_109333838	A10	109333838	0.242	0.616185	BW
GhMAGL12	rsGhir_A10_109334338	A10	109334338	0.688	0.162412	BW
GhMAGL12	rsGhir_A10_109335461	A10	109335461	0.242	0.616185	BW
GhMAGL12	rsGhir_A10_109335593	A10	109335593	0.216	0.665546	BW
GhMAGL12	rsGhir_A10_109335690	A10	109335690	0.161	0.793174	BW
GhMAGL12	rsGhir_A10_109335771	A10	109335771	0.242	0.616185	BW
GhMAGL12	rsGhir_A10_109335799	A10	109335799	0.736	0.133122	BW
GhMAGL12	rsGhir_A10_109335859	A10	109335859	0.752	0.123782	BW
GhMAGL12	rsGhir_A10_109336379	A10	109336379	0.989	0.00480371	BW
GhMAGL12	rsGhir_A10_109336429	A10	109336429	0.15	0.823909	BW
GhMAGL12	rsGhir_A10_109336460	A10	109336460	0.923	0.0347983	BW
GhMAGL12	rsGhir_A10_109336630	A10	109336630	0.65	0.187087	BW
GhMAGL12	rsGhir_A10_109336679	A10	109336679	0.722	0.141463	BW
GhMAGL12	rsGhir_A10_109336691	A10	109336691	0.492	0.308035	BW
GhMAGL12	rsGhir_A10_109336725	A10	109336725	0.506	0.295849	BW
GhMAGL12	rsGhir_A10_109336854	A10	109336854	0.624	0.204815	BW
GhMAGL12	rsGhir_A10_109336897	A10	109336897	0.415	0.381952	BW
GhMAGL12	rsGhir_A10_109336932	A10	109336932	0.541	0.266803	BW
GhMAGL12	rsGhir_A10_109337089	A10	109337089	0.595	0.225483	BW
GhMAGL12	rsGhir_A10_109337138	A10	109337138	0.395	0.403403	BW
GhMAGL13	rsGhir_A10_109337824	A10	109337824	0.642	0.192465	BW
GhMAGL13	rsGhir_A10_109338171	A10	109338171	0.58	0.236572	BW
GhMAGL13	rsGhir_A10_109338332	A10	109338332	0.594	0.226214	BW
GhMAGL13	rsGhir_A10_109338377	A10	109338377	0.594	0.226214	BW
GhMAGL13	rsGhir_A10_109338551	A10	109338551	0.425	0.371611	BW
GhMAGL13	rsGhir_A10_109339068	A10	109339068	0.594	0.226214	BW
GhMAGL13	rsGhir_A10_109339999	A10	109339999	0.824	0.0840728	BW
GhMAGL13	rsGhir_A10_109340024	A10	109340024	1	0	BW
GhMAGL13	rsGhir_A10_109340047	A10	109340047	0.472	0.326058	BW
GhMAGL13	rsGhir_A10_109340199	A10	109340199	0.15	0.823909	BW
GhMAGL13	rsGhir_A10_109340221	A10	109340221	0.58	0.236572	BW
GhMAGL13	rsGhir_A10_109340583	A10	109340583	0.0546	1.26281	BW
GhMAGL13	rsGhir_A10_109340794	A10	109340794	0.347	0.459671	BW
GhMAGL13	rsGhir_A10_109341078	A10	109341078	0.532	0.274088	BW
GhMAGL13	rsGhir_A10_109341115	A10	109341115	0.462	0.335358	BW
GhMAGL13	rsGhir_A10_109341659	A10	109341659	0.453	0.343902	BW
GhMAGL13	rsGhir_A10_109341710	A10	109341710	0.0975	1.011	BW
GhMAGL13	rsGhir_A10_109342347	A10	109342347	0.0532	1.27409	BW
GhMAGL14	rsGhir_A11_12336208	A11	12336208	0.122	0.91364	BW
GhMAGL14	rsGhir_A11_12337469	A11	12337469	0.24	0.619789	BW
GhMAGL14	rsGhir_A11_12337493	A11	12337493	0.269	0.570248	BW
GhMAGL14	rsGhir_A11_12338848	A11	12338848	0.268	0.571865	BW
GhMAGL14	rsGhir_A11_12338853	A11	12338853	0.615	0.211125	BW
GhMAGL16	rsGhir_A12_107208973	A12	107208973	0.298	0.525784	BW
GhMAGL16	rsGhir_A12_107209624	A12	107209624	0.398	0.400117	BW
GhMAGL16	rsGhir_A12_107210041	A12	107210041	0.416	0.380907	BW
GhMAGL16	rsGhir_A12_107210078	A12	107210078	0.397	0.401209	BW
GhMAGL16	rsGhir_A12_107210922	A12	107210922	0.163	0.787812	BW
GhMAGL16	rsGhir_A12_107210923	A12	107210923	0.163	0.787812	BW
GhMAGL16	rsGhir_A12_107210937	A12	107210937	0.00034	3.46852	BW
GhMAGL16	rsGhir_A12_107211898	A12	107211898	0.000576	3.23958	BW
GhMAGL16	rsGhir_A12_107212077	A12	107212077	0.00178	2.74958	BW
GhMAGL16	rsGhir_A12_107212335	A12	107212335	0.47	0.327902	BW
GhMAGL16	rsGhir_A12_107212358	A12	107212358	0.47	0.327902	BW
GhMAGL16	rsGhir_A12_107212663	A12	107212663	0.195	0.709965	BW
GhMAGL17	rsGhir_D02_61250189	D02	61250189	0.752	0.123782	BW
GhMAGL17	rsGhir_D02_61250247	D02	61250247	0.76	0.119186	BW
GhMAGL17	rsGhir_D02_61250251	D02	61250251	0.878	0.0565055	BW
GhMAGL17	rsGhir_D02_61250291	D02	61250291	0.878	0.0565055	BW
GhMAGL17	rsGhir_D02_61250421	D02	61250421	0.908	0.0419142	BW
GhMAGL17	rsGhir_D02_61250690	D02	61250690	0.872	0.0594835	BW
GhMAGL17	rsGhir_D02_61250705	D02	61250705	0.872	0.0594835	BW
GhMAGL17	rsGhir_D02_61250712	D02	61250712	0.872	0.0594835	BW
GhMAGL17	rsGhir_D02_61250740	D02	61250740	0.977	0.0101054	BW
GhMAGL17	rsGhir_D02_61250864	D02	61250864	0.972	0.0123337	BW
GhMAGL17	rsGhir_D02_61250937	D02	61250937	0.696	0.157391	BW
GhMAGL17	rsGhir_D02_61251087	D02	61251087	0.412	0.385103	BW
GhMAGL17	rsGhir_D02_61251835	D02	61251835	0.599	0.222573	BW
GhMAGL17	rsGhir_D02_61251952	D02	61251952	0.863	0.0639892	BW
GhMAGL17	rsGhir_D02_61252004	D02	61252004	0.568	0.245652	BW
GhMAGL17	rsGhir_D02_61252154	D02	61252154	0.861	0.0649968	BW
GhMAGL17	rsGhir_D02_61252280	D02	61252280	0.5	0.30103	BW
GhMAGL17	rsGhir_D02_61252796	D02	61252796	0.739	0.131356	BW
GhMAGL17	rsGhir_D02_61253044	D02	61253044	0.423	0.37366	BW
GhMAGL17	rsGhir_D02_61255793	D02	61255793	0.634	0.197911	BW
GhMAGL17	rsGhir_D02_61256130	D02	61256130	0.771	0.112946	BW
GhMAGL17	rsGhir_D02_61256173	D02	61256173	0.808	0.0925886	BW
GhMAGL17	rsGhir_D02_61256212	D02	61256212	0.733	0.134896	BW
GhMAGL17	rsGhir_D02_61256370	D02	61256370	0.761	0.118615	BW
GhMAGL17	rsGhir_D02_61256438	D02	61256438	0.741	0.130182	BW
GhMAGL17	rsGhir_D02_61256487	D02	61256487	0.741	0.130182	BW
GhMAGL17	rsGhir_D02_61256528	D02	61256528	0.59	0.229148	BW
GhMAGL17	rsGhir_D02_61256531	D02	61256531	0.59	0.229148	BW
GhMAGL17	rsGhir_D02_61256706	D02	61256706	0.596	0.224754	BW
GhMAGL17	rsGhir_D02_61256712	D02	61256712	0.829	0.0814455	BW
GhMAGL17	rsGhir_D02_61256953	D02	61256953	0.845	0.0731433	BW
GhMAGL17	rsGhir_D02_61256979	D02	61256979	0.605	0.218245	BW
GhMAGL17	rsGhir_D02_61257251	D02	61257251	0.756	0.121478	BW
GhMAGL17	rsGhir_D02_61257342	D02	61257342	0.756	0.121478	BW
GhMAGL17	rsGhir_D02_61257362	D02	61257362	0.756	0.121478	BW
GhMAGL17	rsGhir_D02_61257387	D02	61257387	0.756	0.121478	BW
GhMAGL17	rsGhir_D02_61257450	D02	61257450	0.932	0.0305841	BW
GhMAGL17	rsGhir_D02_61257474	D02	61257474	0.932	0.0305841	BW
GhMAGL17	rsGhir_D02_61257569	D02	61257569	0.932	0.0305841	BW
GhMAGL17	rsGhir_D02_61257609	D02	61257609	0.937	0.0282604	BW
GhMAGL17	rsGhir_D02_61257830	D02	61257830	0.79	0.102373	BW
GhMAGL18	rsGhir_D03_21887304	D03	21887304	0.0272	1.56543	BW
GhMAGL19	rsGhir_D04_555877	D04	555877	0.693	0.159267	BW
GhMAGL19	rsGhir_D04_555973	D04	555973	0.612	0.213249	BW
GhMAGL19	rsGhir_D04_556777	D04	556777	0.452	0.344862	BW
GhMAGL19	rsGhir_D04_557246	D04	557246	0.521	0.283162	BW
GhMAGL23	rsGhir_D06_60780157	D06	60780157	0.661	0.179799	BW
GhMAGL23	rsGhir_D06_60780560	D06	60780560	0.949	0.0227338	BW
GhMAGL23	rsGhir_D06_60780683	D06	60780683	0.671	0.173277	BW
GhMAGL23	rsGhir_D06_60780734	D06	60780734	0.661	0.179799	BW
GhMAGL23	rsGhir_D06_60780776	D06	60780776	0.661	0.179799	BW
GhMAGL23	rsGhir_D06_60783016	D06	60783016	0.556	0.254925	BW
GhMAGL23	rsGhir_D06_60783094	D06	60783094	0.447	0.349692	BW
GhMAGL23	rsGhir_D06_60783278	D06	60783278	0.644	0.191114	BW
GhMAGL23	rsGhir_D06_60783977	D06	60783977	0.133	0.876148	BW
GhMAGL23	rsGhir_D06_60784482	D06	60784482	0.634	0.197911	BW
GhMAGL23	rsGhir_D06_60784578	D06	60784578	0.504	0.297569	BW
GhMAGL23	rsGhir_D06_60784609	D06	60784609	0.992	0.00348833	BW
GhMAGL23	rsGhir_D06_60784737	D06	60784737	0.786	0.104577	BW
GhMAGL23	rsGhir_D06_60784742	D06	60784742	0.786	0.104577	BW
GhMAGL23	rsGhir_D06_60784749	D06	60784749	0.745	0.127844	BW
GhMAGL23	rsGhir_D06_60784816	D06	60784816	0.925	0.0338583	BW
GhMAGL23	rsGhir_D06_60784835	D06	60784835	0.925	0.0338583	BW
GhMAGL23	rsGhir_D06_60784837	D06	60784837	0.925	0.0338583	BW
GhMAGL23	rsGhir_D06_60785987	D06	60785987	0.918	0.0371573	BW
GhMAGL23	rsGhir_D06_60786077	D06	60786077	0.886	0.0525663	BW
GhMAGL23	rsGhir_D06_60786099	D06	60786099	0.899	0.0462403	BW
GhMAGL23	rsGhir_D06_60786176	D06	60786176	0.983	0.00744648	BW
GhMAGL23	rsGhir_D06_60786450	D06	60786450	0.894	0.0486625	BW
GhMAGL23	rsGhir_D06_60786602	D06	60786602	0.619	0.208309	BW
GhMAGL23	rsGhir_D06_60787180	D06	60787180	0.794	0.100179	BW
GhMAGL24	rsGhir_D06_66751406	D06	66751406	0.473	0.325139	BW
GhMAGL24	rsGhir_D06_66751532	D06	66751532	0.544	0.264401	BW
GhMAGL24	rsGhir_D06_66752102	D06	66752102	0.512	0.29073	BW
GhMAGL24	rsGhir_D06_66752131	D06	66752131	0.808	0.0925886	BW
GhMAGL24	rsGhir_D06_66753162	D06	66753162	0.861	0.0649968	BW
GhMAGL24	rsGhir_D06_66754661	D06	66754661	0.75	0.124939	BW
GhMAGL24	rsGhir_D06_66754963	D06	66754963	0.436	0.360514	BW
GhMAGL24	rsGhir_D06_66755091	D06	66755091	0.631	0.199971	BW
GhMAGL24	rsGhir_D06_66755218	D06	66755218	0.705	0.151811	BW
GhMAGL24	rsGhir_D06_66755234	D06	66755234	0.677	0.169411	BW
GhMAGL24	rsGhir_D06_66755235	D06	66755235	0.677	0.169411	BW
GhMAGL24	rsGhir_D06_66755251	D06	66755251	0.677	0.169411	BW
GhMAGL24	rsGhir_D06_66755265	D06	66755265	0.753	0.123205	BW
GhMAGL24	rsGhir_D06_66755328	D06	66755328	0.822	0.0851282	BW
GhMAGL25	rsGhir_D07_2743320	D07	2743320	0.0118	1.92812	BW
GhMAGL27	rsGhir_D10_61926989	D10	61926989	0.334	0.476254	BW
GhMAGL27	rsGhir_D10_61927054	D10	61927054	0.741	0.130182	BW
GhMAGL27	rsGhir_D10_61927180	D10	61927180	0.665	0.177178	BW
GhMAGL27	rsGhir_D10_61927183	D10	61927183	0.665	0.177178	BW
GhMAGL27	rsGhir_D10_61927406	D10	61927406	0.696	0.157391	BW
GhMAGL27	rsGhir_D10_61927823	D10	61927823	0.512	0.29073	BW
GhMAGL27	rsGhir_D10_61927849	D10	61927849	0.556	0.254925	BW
GhMAGL27	rsGhir_D10_61927963	D10	61927963	0.527	0.278189	BW
GhMAGL27	rsGhir_D10_61928014	D10	61928014	0.527	0.278189	BW
GhMAGL27	rsGhir_D10_61928035	D10	61928035	0.521	0.283162	BW
GhMAGL27	rsGhir_D10_61928494	D10	61928494	0.521	0.283162	BW
GhMAGL27	rsGhir_D10_61928563	D10	61928563	0.412	0.385103	BW
GhMAGL27	rsGhir_D10_61930199	D10	61930199	0.879	0.0560111	BW
GhMAGL27	rsGhir_D10_61930245	D10	61930245	0.728	0.137869	BW
GhMAGL27	rsGhir_D10_61930325	D10	61930325	0.967	0.0145735	BW
GhMAGL27	rsGhir_D10_61930632	D10	61930632	0.759	0.119758	BW
GhMAGL27	rsGhir_D10_61930638	D10	61930638	0.759	0.119758	BW
GhMAGL27	rsGhir_D10_61930940	D10	61930940	0.703	0.153045	BW
GhMAGL27	rsGhir_D10_61931063	D10	61931063	0.591	0.228413	BW
GhMAGL27	rsGhir_D10_61931095	D10	61931095	0.591	0.228413	BW
GhMAGL27	rsGhir_D10_61931283	D10	61931283	0.664	0.177832	BW
GhMAGL27	rsGhir_D10_61931696	D10	61931696	0.836	0.0777937	BW
GhMAGL27	rsGhir_D10_61931959	D10	61931959	0.521	0.283162	BW
GhMAGL27	rsGhir_D10_61932495	D10	61932495	0.633	0.198596	BW
GhMAGL27	rsGhir_D10_61932897	D10	61932897	0.805	0.0942041	BW
GhMAGL27	rsGhir_D10_61933039	D10	61933039	0.733	0.134896	BW
GhMAGL27	rsGhir_D10_61933150	D10	61933150	0.556	0.254925	BW
GhMAGL27	rsGhir_D10_61933316	D10	61933316	0.553	0.257275	BW
GhMAGL27	rsGhir_D10_61933360	D10	61933360	0.52	0.283997	BW
GhMAGL27	rsGhir_D10_61933371	D10	61933371	0.52	0.283997	BW
GhMAGL27	rsGhir_D10_61933467	D10	61933467	0.605	0.218245	BW
GhMAGL27	rsGhir_D10_61933486	D10	61933486	0.553	0.257275	BW
GhMAGL27	rsGhir_D10_61933943	D10	61933943	0.671	0.173277	BW
GhMAGL27	rsGhir_D10_61934148	D10	61934148	0.893	0.0491485	BW
GhMAGL27	rsGhir_D10_61934410	D10	61934410	0.524	0.280669	BW
GhMAGL27	rsGhir_D10_61934533	D10	61934533	0.893	0.0491485	BW
GhMAGL28	rsGhir_D10_61935974	D10	61935974	0.294	0.531653	BW
GhMAGL28	rsGhir_D10_61936719	D10	61936719	0.433	0.363512	BW
GhMAGL28	rsGhir_D10_61936854	D10	61936854	0.583	0.234331	BW
GhMAGL28	rsGhir_D10_61936859	D10	61936859	0.866	0.0624821	BW
GhMAGL28	rsGhir_D10_61936968	D10	61936968	0.893	0.0491485	BW
GhMAGL28	rsGhir_D10_61937073	D10	61937073	0.668	0.175224	BW
GhMAGL28	rsGhir_D10_61937095	D10	61937095	0.957	0.0190881	BW
GhMAGL30	rsGhir_D12_62178530	D12	62178530	0.51	0.29243	BW
GhMAGL30	rsGhir_D12_62180294	D12	62180294	0.069	1.16115	BW
GhMAGL2	rsGhir_A03_102410836	A03	102410836	0.209	0.679854	FBP
GhMAGL2	rsGhir_A03_102411533	A03	102411533	0.329	0.482804	FBP
GhMAGL2	rsGhir_A03_102411602	A03	102411602	0.39	0.408935	FBP
GhMAGL2	rsGhir_A03_102411896	A03	102411896	0.194	0.712198	FBP
GhMAGL2	rsGhir_A03_102412058	A03	102412058	0.233	0.632644	FBP
GhMAGL2	rsGhir_A03_102412903	A03	102412903	0.076	1.11919	FBP
GhMAGL2	rsGhir_A03_102413456	A03	102413456	0.162	0.790485	FBP
GhMAGL2	rsGhir_A03_102416457	A03	102416457	0.233	0.632644	FBP
GhMAGL2	rsGhir_A03_102416858	A03	102416858	0.135	0.869666	FBP
GhMAGL2	rsGhir_A03_102417490	A03	102417490	0.337	0.47237	FBP
GhMAGL3	rsGhir_A05_4498154	A05	4498154	0.000905	3.04335	FBP
GhMAGL4	rsGhir_A05_108743745	A05	108743745	0.865	0.0629839	FBP
GhMAGL4	rsGhir_A05_108743912	A05	108743912	0.32	0.49485	FBP
GhMAGL4	rsGhir_A05_108744055	A05	108744055	0.275	0.560667	FBP
GhMAGL4	rsGhir_A05_108744074	A05	108744074	0.275	0.560667	FBP
GhMAGL4	rsGhir_A05_108744090	A05	108744090	0.275	0.560667	FBP
GhMAGL4	rsGhir_A05_108744344	A05	108744344	0.729	0.137272	FBP
GhMAGL4	rsGhir_A05_108744951	A05	108744951	0.437	0.359519	FBP
GhMAGL4	rsGhir_A05_108745032	A05	108745032	0.751	0.12436	FBP
GhMAGL4	rsGhir_A05_108745040	A05	108745040	0.751	0.12436	FBP
GhMAGL4	rsGhir_A05_108745195	A05	108745195	0.699	0.155523	FBP
GhMAGL4	rsGhir_A05_108745422	A05	108745422	0.228	0.642065	FBP
GhMAGL4	rsGhir_A05_108745424	A05	108745424	0.228	0.642065	FBP
GhMAGL4	rsGhir_A05_108745484	A05	108745484	0.197	0.705534	FBP
GhMAGL4	rsGhir_A05_108745513	A05	108745513	0.197	0.705534	FBP
GhMAGL4	rsGhir_A05_108745598	A05	108745598	0.38	0.420216	FBP
GhMAGL4	rsGhir_A05_108746306	A05	108746306	0.353	0.452225	FBP
GhMAGL4	rsGhir_A05_108747347	A05	108747347	0.607	0.216811	FBP
GhMAGL4	rsGhir_A05_108747394	A05	108747394	0.345	0.462181	FBP
GhMAGL4	rsGhir_A05_108747535	A05	108747535	0.478	0.320572	FBP
GhMAGL4	rsGhir_A05_108748043	A05	108748043	0.376	0.424812	FBP
GhMAGL6	rsGhir_A06_117778245	A06	117778245	0.75	0.124939	FBP
GhMAGL6	rsGhir_A06_117781089	A06	117781089	0.551	0.258848	FBP
GhMAGL6	rsGhir_A06_117781117	A06	117781117	0.258	0.58838	FBP
GhMAGL6	rsGhir_A06_117781293	A06	117781293	0.253	0.596879	FBP
GhMAGL6	rsGhir_A06_117781367	A06	117781367	0.892	0.0496351	FBP
GhMAGL6	rsGhir_A06_117781524	A06	117781524	0.277	0.55752	FBP
GhMAGL6	rsGhir_A06_117781781	A06	117781781	0.985	0.00656377	FBP
GhMAGL6	rsGhir_A06_117782057	A06	117782057	0.0532	1.27409	FBP
GhMAGL6	rsGhir_A06_117782205	A06	117782205	0.168	0.774691	FBP
GhMAGL6	rsGhir_A06_117782341	A06	117782341	0.495	0.305395	FBP
GhMAGL6	rsGhir_A06_117782398	A06	117782398	0.617	0.209715	FBP
GhMAGL6	rsGhir_A06_117782488	A06	117782488	0.332	0.478862	FBP
GhMAGL6	rsGhir_A06_117782619	A06	117782619	0.198	0.703335	FBP
GhMAGL12	rsGhir_A10_109330204	A10	109330204	0.486	0.313364	FBP
GhMAGL12	rsGhir_A10_109331416	A10	109331416	0.386	0.413413	FBP
GhMAGL12	rsGhir_A10_109331443	A10	109331443	0.386	0.413413	FBP
GhMAGL12	rsGhir_A10_109331766	A10	109331766	0.42	0.376751	FBP
GhMAGL12	rsGhir_A10_109331874	A10	109331874	0.263	0.580044	FBP
GhMAGL12	rsGhir_A10_109333291	A10	109333291	0.886	0.0525663	FBP
GhMAGL12	rsGhir_A10_109333838	A10	109333838	0.486	0.313364	FBP
GhMAGL12	rsGhir_A10_109334338	A10	109334338	0.936	0.0287242	FBP
GhMAGL12	rsGhir_A10_109335461	A10	109335461	0.486	0.313364	FBP
GhMAGL12	rsGhir_A10_109335593	A10	109335593	0.282	0.549751	FBP
GhMAGL12	rsGhir_A10_109335690	A10	109335690	0.243	0.614394	FBP
GhMAGL12	rsGhir_A10_109335771	A10	109335771	0.486	0.313364	FBP
GhMAGL12	rsGhir_A10_109335799	A10	109335799	0.504	0.297569	FBP
GhMAGL12	rsGhir_A10_109335859	A10	109335859	0.839	0.076238	FBP
GhMAGL12	rsGhir_A10_109336379	A10	109336379	0.893	0.0491485	FBP
GhMAGL12	rsGhir_A10_109336429	A10	109336429	0.314	0.50307	FBP
GhMAGL12	rsGhir_A10_109336460	A10	109336460	0.779	0.108463	FBP
GhMAGL12	rsGhir_A10_109336630	A10	109336630	0.623	0.205512	FBP
GhMAGL12	rsGhir_A10_109336679	A10	109336679	0.511	0.291579	FBP
GhMAGL12	rsGhir_A10_109336691	A10	109336691	0.869	0.0609802	FBP
GhMAGL12	rsGhir_A10_109336725	A10	109336725	0.916	0.0381045	FBP
GhMAGL12	rsGhir_A10_109336854	A10	109336854	0.449	0.347754	FBP
GhMAGL12	rsGhir_A10_109336897	A10	109336897	0.563	0.249492	FBP
GhMAGL12	rsGhir_A10_109336932	A10	109336932	0.789	0.102923	FBP
GhMAGL12	rsGhir_A10_109337089	A10	109337089	0.496	0.304518	FBP
GhMAGL12	rsGhir_A10_109337138	A10	109337138	0.791	0.101824	FBP
GhMAGL13	rsGhir_A10_109337824	A10	109337824	0.256	0.59176	FBP
GhMAGL13	rsGhir_A10_109338171	A10	109338171	0.215	0.667562	FBP
GhMAGL13	rsGhir_A10_109338332	A10	109338332	0.192	0.716699	FBP
GhMAGL13	rsGhir_A10_109338377	A10	109338377	0.192	0.716699	FBP
GhMAGL13	rsGhir_A10_109338551	A10	109338551	0.0855	1.06803	FBP
GhMAGL13	rsGhir_A10_109339068	A10	109339068	0.192	0.716699	FBP
GhMAGL13	rsGhir_A10_109339999	A10	109339999	0.0347	1.45967	FBP
GhMAGL13	rsGhir_A10_109340024	A10	109340024	0.0426	1.37059	FBP
GhMAGL13	rsGhir_A10_109340047	A10	109340047	0.0921	1.03574	FBP
GhMAGL13	rsGhir_A10_109340199	A10	109340199	0.0448	1.34872	FBP
GhMAGL13	rsGhir_A10_109340221	A10	109340221	0.215	0.667562	FBP
GhMAGL13	rsGhir_A10_109340583	A10	109340583	0.296	0.528708	FBP
GhMAGL13	rsGhir_A10_109340794	A10	109340794	0.0657	1.18243	FBP
GhMAGL13	rsGhir_A10_109341078	A10	109341078	0.286	0.543634	FBP
GhMAGL13	rsGhir_A10_109341115	A10	109341115	0.426	0.37059	FBP
GhMAGL13	rsGhir_A10_109341659	A10	109341659	0.918	0.0371573	FBP
GhMAGL13	rsGhir_A10_109341710	A10	109341710	0.51	0.29243	FBP
GhMAGL13	rsGhir_A10_109342347	A10	109342347	0.193	0.714443	FBP
GhMAGL14	rsGhir_A11_12336208	A11	12336208	0.108	0.966576	FBP
GhMAGL14	rsGhir_A11_12337469	A11	12337469	0.16	0.79588	FBP
GhMAGL14	rsGhir_A11_12337493	A11	12337493	0.662	0.179142	FBP
GhMAGL14	rsGhir_A11_12338848	A11	12338848	0.746	0.127261	FBP
GhMAGL14	rsGhir_A11_12338853	A11	12338853	0.582	0.235077	FBP
GhMAGL16	rsGhir_A12_107208973	A12	107208973	0.544	0.264401	FBP
GhMAGL16	rsGhir_A12_107209624	A12	107209624	0.921	0.0357404	FBP
GhMAGL16	rsGhir_A12_107210041	A12	107210041	0.4	0.39794	FBP
GhMAGL16	rsGhir_A12_107210078	A12	107210078	0.908	0.0419142	FBP
GhMAGL16	rsGhir_A12_107210922	A12	107210922	0.44	0.356547	FBP
GhMAGL16	rsGhir_A12_107210923	A12	107210923	0.44	0.356547	FBP
GhMAGL16	rsGhir_A12_107210937	A12	107210937	0.154	0.812479	FBP
GhMAGL16	rsGhir_A12_107211898	A12	107211898	0.0992	1.00349	FBP
GhMAGL16	rsGhir_A12_107212077	A12	107212077	0.218	0.661544	FBP
GhMAGL16	rsGhir_A12_107212335	A12	107212335	0.774	0.111259	FBP
GhMAGL16	rsGhir_A12_107212358	A12	107212358	0.774	0.111259	FBP
GhMAGL16	rsGhir_A12_107212663	A12	107212663	0.358	0.446117	FBP
GhMAGL17	rsGhir_D02_61250189	D02	61250189	0.991	0.00392635	FBP
GhMAGL17	rsGhir_D02_61250247	D02	61250247	0.685	0.164309	FBP
GhMAGL17	rsGhir_D02_61250251	D02	61250251	0.554	0.25649	FBP
GhMAGL17	rsGhir_D02_61250291	D02	61250291	0.554	0.25649	FBP
GhMAGL17	rsGhir_D02_61250421	D02	61250421	0.861	0.0649968	FBP
GhMAGL17	rsGhir_D02_61250690	D02	61250690	0.83	0.0809219	FBP
GhMAGL17	rsGhir_D02_61250705	D02	61250705	0.83	0.0809219	FBP
GhMAGL17	rsGhir_D02_61250712	D02	61250712	0.83	0.0809219	FBP
GhMAGL17	rsGhir_D02_61250740	D02	61250740	0.846	0.0726296	FBP
GhMAGL17	rsGhir_D02_61250864	D02	61250864	0.665	0.177178	FBP
GhMAGL17	rsGhir_D02_61250937	D02	61250937	0.65	0.187087	FBP
GhMAGL17	rsGhir_D02_61251087	D02	61251087	0.563	0.249492	FBP
GhMAGL17	rsGhir_D02_61251835	D02	61251835	0.328	0.484126	FBP
GhMAGL17	rsGhir_D02_61251952	D02	61251952	0.368	0.434152	FBP
GhMAGL17	rsGhir_D02_61252004	D02	61252004	0.942	0.0259491	FBP
GhMAGL17	rsGhir_D02_61252154	D02	61252154	0.998	0.000869459	FBP
GhMAGL17	rsGhir_D02_61252280	D02	61252280	0.834	0.0788339	FBP
GhMAGL17	rsGhir_D02_61252796	D02	61252796	0.232	0.634512	FBP
GhMAGL17	rsGhir_D02_61253044	D02	61253044	0.734	0.134304	FBP
GhMAGL17	rsGhir_D02_61255793	D02	61255793	0.189	0.723538	FBP
GhMAGL17	rsGhir_D02_61256130	D02	61256130	0.643	0.191789	FBP
GhMAGL17	rsGhir_D02_61256173	D02	61256173	0.693	0.159267	FBP
GhMAGL17	rsGhir_D02_61256212	D02	61256212	0.563	0.249492	FBP
GhMAGL17	rsGhir_D02_61256370	D02	61256370	0.574	0.241088	FBP
GhMAGL17	rsGhir_D02_61256438	D02	61256438	0.351	0.454693	FBP
GhMAGL17	rsGhir_D02_61256487	D02	61256487	0.351	0.454693	FBP
GhMAGL17	rsGhir_D02_61256528	D02	61256528	0.524	0.280669	FBP
GhMAGL17	rsGhir_D02_61256531	D02	61256531	0.524	0.280669	FBP
GhMAGL17	rsGhir_D02_61256706	D02	61256706	0.587	0.231362	FBP
GhMAGL17	rsGhir_D02_61256712	D02	61256712	0.333	0.477556	FBP
GhMAGL17	rsGhir_D02_61256953	D02	61256953	0.659	0.181115	FBP
GhMAGL17	rsGhir_D02_61256979	D02	61256979	0.454	0.342944	FBP
GhMAGL17	rsGhir_D02_61257251	D02	61257251	0.868	0.0614803	FBP
GhMAGL17	rsGhir_D02_61257342	D02	61257342	0.868	0.0614803	FBP
GhMAGL17	rsGhir_D02_61257362	D02	61257362	0.868	0.0614803	FBP
GhMAGL17	rsGhir_D02_61257387	D02	61257387	0.868	0.0614803	FBP
GhMAGL17	rsGhir_D02_61257450	D02	61257450	0.414	0.383	FBP
GhMAGL17	rsGhir_D02_61257474	D02	61257474	0.414	0.383	FBP
GhMAGL17	rsGhir_D02_61257569	D02	61257569	0.414	0.383	FBP
GhMAGL17	rsGhir_D02_61257609	D02	61257609	0.981	0.00833099	FBP
GhMAGL17	rsGhir_D02_61257830	D02	61257830	0.956	0.0195421	FBP
GhMAGL18	rsGhir_D03_21887304	D03	21887304	0.0333	1.47756	FBP
GhMAGL19	rsGhir_D04_555877	D04	555877	0.109	0.962574	FBP
GhMAGL19	rsGhir_D04_555973	D04	555973	0.205	0.688246	FBP
GhMAGL19	rsGhir_D04_556777	D04	556777	0.0967	1.01457	FBP
GhMAGL19	rsGhir_D04_557246	D04	557246	0.141	0.850781	FBP
GhMAGL23	rsGhir_D06_60780157	D06	60780157	0.704	0.152427	FBP
GhMAGL23	rsGhir_D06_60780560	D06	60780560	0.583	0.234331	FBP
GhMAGL23	rsGhir_D06_60780683	D06	60780683	0.563	0.249492	FBP
GhMAGL23	rsGhir_D06_60780734	D06	60780734	0.704	0.152427	FBP
GhMAGL23	rsGhir_D06_60780776	D06	60780776	0.704	0.152427	FBP
GhMAGL23	rsGhir_D06_60783016	D06	60783016	0.707	0.150581	FBP
GhMAGL23	rsGhir_D06_60783094	D06	60783094	0.651	0.186419	FBP
GhMAGL23	rsGhir_D06_60783278	D06	60783278	0.282	0.549751	FBP
GhMAGL23	rsGhir_D06_60783977	D06	60783977	0.612	0.213249	FBP
GhMAGL23	rsGhir_D06_60784482	D06	60784482	0.568	0.245652	FBP
GhMAGL23	rsGhir_D06_60784578	D06	60784578	0.943	0.0254883	FBP
GhMAGL23	rsGhir_D06_60784609	D06	60784609	0.813	0.0899095	FBP
GhMAGL23	rsGhir_D06_60784737	D06	60784737	0.545	0.263603	FBP
GhMAGL23	rsGhir_D06_60784742	D06	60784742	0.545	0.263603	FBP
GhMAGL23	rsGhir_D06_60784749	D06	60784749	0.568	0.245652	FBP
GhMAGL23	rsGhir_D06_60784816	D06	60784816	0.93	0.0315171	FBP
GhMAGL23	rsGhir_D06_60784835	D06	60784835	0.93	0.0315171	FBP
GhMAGL23	rsGhir_D06_60784837	D06	60784837	0.93	0.0315171	FBP
GhMAGL23	rsGhir_D06_60785987	D06	60785987	0.761	0.118615	FBP
GhMAGL23	rsGhir_D06_60786077	D06	60786077	0.388	0.411168	FBP
GhMAGL23	rsGhir_D06_60786099	D06	60786099	0.571	0.243364	FBP
GhMAGL23	rsGhir_D06_60786176	D06	60786176	0.713	0.14691	FBP
GhMAGL23	rsGhir_D06_60786450	D06	60786450	0.757	0.120904	FBP
GhMAGL23	rsGhir_D06_60786602	D06	60786602	0.448	0.348722	FBP
GhMAGL23	rsGhir_D06_60787180	D06	60787180	0.764	0.116907	FBP
GhMAGL24	rsGhir_D06_66751406	D06	66751406	0.577	0.238824	FBP
GhMAGL24	rsGhir_D06_66751532	D06	66751532	0.842	0.0746879	FBP
GhMAGL24	rsGhir_D06_66752102	D06	66752102	0.418	0.378824	FBP
GhMAGL24	rsGhir_D06_66752131	D06	66752131	0.245	0.610834	FBP
GhMAGL24	rsGhir_D06_66753162	D06	66753162	0.363	0.440093	FBP
GhMAGL24	rsGhir_D06_66754661	D06	66754661	0.943	0.0254883	FBP
GhMAGL24	rsGhir_D06_66754963	D06	66754963	0.49	0.309804	FBP
GhMAGL24	rsGhir_D06_66755091	D06	66755091	0.409	0.388277	FBP
GhMAGL24	rsGhir_D06_66755218	D06	66755218	0.326	0.486782	FBP
GhMAGL24	rsGhir_D06_66755234	D06	66755234	0.257	0.590067	FBP
GhMAGL24	rsGhir_D06_66755235	D06	66755235	0.257	0.590067	FBP
GhMAGL24	rsGhir_D06_66755251	D06	66755251	0.257	0.590067	FBP
GhMAGL24	rsGhir_D06_66755265	D06	66755265	0.348	0.458421	FBP
GhMAGL24	rsGhir_D06_66755328	D06	66755328	0.237	0.625252	FBP
GhMAGL25	rsGhir_D07_2743320	D07	2743320	0.137	0.863279	FBP
GhMAGL27	rsGhir_D10_61926989	D10	61926989	0.853	0.069051	FBP
GhMAGL27	rsGhir_D10_61927054	D10	61927054	0.64	0.19382	FBP
GhMAGL27	rsGhir_D10_61927180	D10	61927180	0.723	0.140862	FBP
GhMAGL27	rsGhir_D10_61927183	D10	61927183	0.723	0.140862	FBP
GhMAGL27	rsGhir_D10_61927406	D10	61927406	0.85	0.0705811	FBP
GhMAGL27	rsGhir_D10_61927823	D10	61927823	0.201	0.696804	FBP
GhMAGL27	rsGhir_D10_61927849	D10	61927849	0.314	0.50307	FBP
GhMAGL27	rsGhir_D10_61927963	D10	61927963	0.404	0.393619	FBP
GhMAGL27	rsGhir_D10_61928014	D10	61928014	0.404	0.393619	FBP
GhMAGL27	rsGhir_D10_61928035	D10	61928035	0.314	0.50307	FBP
GhMAGL27	rsGhir_D10_61928494	D10	61928494	0.314	0.50307	FBP
GhMAGL27	rsGhir_D10_61928563	D10	61928563	0.201	0.696804	FBP
GhMAGL27	rsGhir_D10_61930199	D10	61930199	0.543	0.2652	FBP
GhMAGL27	rsGhir_D10_61930245	D10	61930245	0.473	0.325139	FBP
GhMAGL27	rsGhir_D10_61930325	D10	61930325	0.497	0.303644	FBP
GhMAGL27	rsGhir_D10_61930632	D10	61930632	0.698	0.156145	FBP
GhMAGL27	rsGhir_D10_61930638	D10	61930638	0.698	0.156145	FBP
GhMAGL27	rsGhir_D10_61930940	D10	61930940	0.425	0.371611	FBP
GhMAGL27	rsGhir_D10_61931063	D10	61931063	0.586	0.232102	FBP
GhMAGL27	rsGhir_D10_61931095	D10	61931095	0.586	0.232102	FBP
GhMAGL27	rsGhir_D10_61931283	D10	61931283	0.163	0.787812	FBP
GhMAGL27	rsGhir_D10_61931696	D10	61931696	0.33	0.481486	FBP
GhMAGL27	rsGhir_D10_61931959	D10	61931959	0.314	0.50307	FBP
GhMAGL27	rsGhir_D10_61932495	D10	61932495	0.203	0.692504	FBP
GhMAGL27	rsGhir_D10_61932897	D10	61932897	0.304	0.517126	FBP
GhMAGL27	rsGhir_D10_61933039	D10	61933039	0.256	0.59176	FBP
GhMAGL27	rsGhir_D10_61933150	D10	61933150	0.314	0.50307	FBP
GhMAGL27	rsGhir_D10_61933316	D10	61933316	0.181	0.742321	FBP
GhMAGL27	rsGhir_D10_61933360	D10	61933360	0.181	0.742321	FBP
GhMAGL27	rsGhir_D10_61933371	D10	61933371	0.181	0.742321	FBP
GhMAGL27	rsGhir_D10_61933467	D10	61933467	0.143	0.844664	FBP
GhMAGL27	rsGhir_D10_61933486	D10	61933486	0.181	0.742321	FBP
GhMAGL27	rsGhir_D10_61933943	D10	61933943	0.256	0.59176	FBP
GhMAGL27	rsGhir_D10_61934148	D10	61934148	0.389	0.41005	FBP
GhMAGL27	rsGhir_D10_61934410	D10	61934410	0.222	0.653647	FBP
GhMAGL27	rsGhir_D10_61934533	D10	61934533	0.389	0.41005	FBP
GhMAGL28	rsGhir_D10_61935974	D10	61935974	0.519	0.284833	FBP
GhMAGL28	rsGhir_D10_61936719	D10	61936719	0.24	0.619789	FBP
GhMAGL28	rsGhir_D10_61936854	D10	61936854	0.296	0.528708	FBP
GhMAGL28	rsGhir_D10_61936859	D10	61936859	0.447	0.349692	FBP
GhMAGL28	rsGhir_D10_61936968	D10	61936968	0.389	0.41005	FBP
GhMAGL28	rsGhir_D10_61937073	D10	61937073	0.356	0.44855	FBP
GhMAGL28	rsGhir_D10_61937095	D10	61937095	0.513	0.289883	FBP
GhMAGL30	rsGhir_D12_62178530	D12	62178530	0.497	0.303644	FBP
GhMAGL30	rsGhir_D12_62180294	D12	62180294	0.56	0.251812	FBP
GhMAGL2	rsGhir_A03_102410836	A03	102410836	0.154	0.812479	FT
GhMAGL2	rsGhir_A03_102411533	A03	102411533	0.234	0.630784	FT
GhMAGL2	rsGhir_A03_102411602	A03	102411602	0.38	0.420216	FT
GhMAGL2	rsGhir_A03_102411896	A03	102411896	0.256	0.59176	FT
GhMAGL2	rsGhir_A03_102412058	A03	102412058	0.14	0.853872	FT
GhMAGL2	rsGhir_A03_102412903	A03	102412903	0.0255	1.59346	FT
GhMAGL2	rsGhir_A03_102413456	A03	102413456	0.265	0.576754	FT
GhMAGL2	rsGhir_A03_102416457	A03	102416457	0.14	0.853872	FT
GhMAGL2	rsGhir_A03_102416858	A03	102416858	0.149	0.826814	FT
GhMAGL2	rsGhir_A03_102417490	A03	102417490	0.189	0.723538	FT
GhMAGL3	rsGhir_A05_4498154	A05	4498154	0.229	0.640165	FT
GhMAGL4	rsGhir_A05_108743745	A05	108743745	0.193	0.714443	FT
GhMAGL4	rsGhir_A05_108743912	A05	108743912	0.656	0.183096	FT
GhMAGL4	rsGhir_A05_108744055	A05	108744055	0.878	0.0565055	FT
GhMAGL4	rsGhir_A05_108744074	A05	108744074	0.878	0.0565055	FT
GhMAGL4	rsGhir_A05_108744090	A05	108744090	0.878	0.0565055	FT
GhMAGL4	rsGhir_A05_108744344	A05	108744344	0.819	0.0867161	FT
GhMAGL4	rsGhir_A05_108744951	A05	108744951	0.875	0.0579919	FT
GhMAGL4	rsGhir_A05_108745032	A05	108745032	0.642	0.192465	FT
GhMAGL4	rsGhir_A05_108745040	A05	108745040	0.642	0.192465	FT
GhMAGL4	rsGhir_A05_108745195	A05	108745195	0.655	0.183759	FT
GhMAGL4	rsGhir_A05_108745422	A05	108745422	0.567	0.246417	FT
GhMAGL4	rsGhir_A05_108745424	A05	108745424	0.567	0.246417	FT
GhMAGL4	rsGhir_A05_108745484	A05	108745484	0.882	0.0545314	FT
GhMAGL4	rsGhir_A05_108745513	A05	108745513	0.882	0.0545314	FT
GhMAGL4	rsGhir_A05_108745598	A05	108745598	0.522	0.282329	FT
GhMAGL4	rsGhir_A05_108746306	A05	108746306	0.651	0.186419	FT
GhMAGL4	rsGhir_A05_108747347	A05	108747347	0.609	0.215383	FT
GhMAGL4	rsGhir_A05_108747394	A05	108747394	0.848	0.0716041	FT
GhMAGL4	rsGhir_A05_108747535	A05	108747535	0.709	0.149354	FT
GhMAGL4	rsGhir_A05_108748043	A05	108748043	0.862	0.0644927	FT
GhMAGL6	rsGhir_A06_117778245	A06	117778245	0.571	0.243364	FT
GhMAGL6	rsGhir_A06_117781089	A06	117781089	0.782	0.106793	FT
GhMAGL6	rsGhir_A06_117781117	A06	117781117	0.942	0.0259491	FT
GhMAGL6	rsGhir_A06_117781293	A06	117781293	0.353	0.452225	FT
GhMAGL6	rsGhir_A06_117781367	A06	117781367	0.791	0.101824	FT
GhMAGL6	rsGhir_A06_117781524	A06	117781524	0.256	0.59176	FT
GhMAGL6	rsGhir_A06_117781781	A06	117781781	0.149	0.826814	FT
GhMAGL6	rsGhir_A06_117782057	A06	117782057	0.149	0.826814	FT
GhMAGL6	rsGhir_A06_117782205	A06	117782205	0.814	0.0893756	FT
GhMAGL6	rsGhir_A06_117782341	A06	117782341	0.308	0.511449	FT
GhMAGL6	rsGhir_A06_117782398	A06	117782398	0.546	0.262807	FT
GhMAGL6	rsGhir_A06_117782488	A06	117782488	0.63	0.200659	FT
GhMAGL6	rsGhir_A06_117782619	A06	117782619	0.39	0.408935	FT
GhMAGL12	rsGhir_A10_109330204	A10	109330204	0.277	0.55752	FT
GhMAGL12	rsGhir_A10_109331416	A10	109331416	0.495	0.305395	FT
GhMAGL12	rsGhir_A10_109331443	A10	109331443	0.495	0.305395	FT
GhMAGL12	rsGhir_A10_109331766	A10	109331766	0.179	0.747147	FT
GhMAGL12	rsGhir_A10_109331874	A10	109331874	0.0652	1.18575	FT
GhMAGL12	rsGhir_A10_109333291	A10	109333291	0.831	0.080399	FT
GhMAGL12	rsGhir_A10_109333838	A10	109333838	0.277	0.55752	FT
GhMAGL12	rsGhir_A10_109334338	A10	109334338	0.483	0.316053	FT
GhMAGL12	rsGhir_A10_109335461	A10	109335461	0.277	0.55752	FT
GhMAGL12	rsGhir_A10_109335593	A10	109335593	0.238	0.623423	FT
GhMAGL12	rsGhir_A10_109335690	A10	109335690	0.434	0.36251	FT
GhMAGL12	rsGhir_A10_109335771	A10	109335771	0.277	0.55752	FT
GhMAGL12	rsGhir_A10_109335799	A10	109335799	0.313	0.504456	FT
GhMAGL12	rsGhir_A10_109335859	A10	109335859	0.791	0.101824	FT
GhMAGL12	rsGhir_A10_109336379	A10	109336379	0.64	0.19382	FT
GhMAGL12	rsGhir_A10_109336429	A10	109336429	0.101	0.995679	FT
GhMAGL12	rsGhir_A10_109336460	A10	109336460	0.929	0.0319843	FT
GhMAGL12	rsGhir_A10_109336630	A10	109336630	0.842	0.0746879	FT
GhMAGL12	rsGhir_A10_109336679	A10	109336679	0.542	0.266001	FT
GhMAGL12	rsGhir_A10_109336691	A10	109336691	0.523	0.281498	FT
GhMAGL12	rsGhir_A10_109336725	A10	109336725	0.926	0.033389	FT
GhMAGL12	rsGhir_A10_109336854	A10	109336854	0.38	0.420216	FT
GhMAGL12	rsGhir_A10_109336897	A10	109336897	0.811	0.0909791	FT
GhMAGL12	rsGhir_A10_109336932	A10	109336932	0.431	0.365523	FT
GhMAGL12	rsGhir_A10_109337089	A10	109337089	0.448	0.348722	FT
GhMAGL12	rsGhir_A10_109337138	A10	109337138	0.592	0.227678	FT
GhMAGL13	rsGhir_A10_109337824	A10	109337824	0.551	0.258848	FT
GhMAGL13	rsGhir_A10_109338171	A10	109338171	0.723	0.140862	FT
GhMAGL13	rsGhir_A10_109338332	A10	109338332	0.797	0.0985417	FT
GhMAGL13	rsGhir_A10_109338377	A10	109338377	0.797	0.0985417	FT
GhMAGL13	rsGhir_A10_109338551	A10	109338551	0.947	0.02365	FT
GhMAGL13	rsGhir_A10_109339068	A10	109339068	0.797	0.0985417	FT
GhMAGL13	rsGhir_A10_109339999	A10	109339999	0.0601	1.22113	FT
GhMAGL13	rsGhir_A10_109340024	A10	109340024	0.0261	1.58336	FT
GhMAGL13	rsGhir_A10_109340047	A10	109340047	0.216	0.665546	FT
GhMAGL13	rsGhir_A10_109340199	A10	109340199	0.0796	1.09909	FT
GhMAGL13	rsGhir_A10_109340221	A10	109340221	0.723	0.140862	FT
GhMAGL13	rsGhir_A10_109340583	A10	109340583	0.891	0.0501223	FT
GhMAGL13	rsGhir_A10_109340794	A10	109340794	0.616	0.210419	FT
GhMAGL13	rsGhir_A10_109341078	A10	109341078	0.205	0.688246	FT
GhMAGL13	rsGhir_A10_109341115	A10	109341115	0.274	0.562249	FT
GhMAGL13	rsGhir_A10_109341659	A10	109341659	0.207	0.68403	FT
GhMAGL13	rsGhir_A10_109341710	A10	109341710	0.632	0.199283	FT
GhMAGL13	rsGhir_A10_109342347	A10	109342347	0.733	0.134896	FT
GhMAGL14	rsGhir_A11_12336208	A11	12336208	0.0819	1.08672	FT
GhMAGL14	rsGhir_A11_12337469	A11	12337469	0.362	0.441291	FT
GhMAGL14	rsGhir_A11_12337493	A11	12337493	0.757	0.120904	FT
GhMAGL14	rsGhir_A11_12338848	A11	12338848	0.421	0.375718	FT
GhMAGL14	rsGhir_A11_12338853	A11	12338853	0.324	0.489455	FT
GhMAGL16	rsGhir_A12_107208973	A12	107208973	0.614	0.211832	FT
GhMAGL16	rsGhir_A12_107209624	A12	107209624	0.741	0.130182	FT
GhMAGL16	rsGhir_A12_107210041	A12	107210041	0.825	0.0835461	FT
GhMAGL16	rsGhir_A12_107210078	A12	107210078	0.795	0.0996329	FT
GhMAGL16	rsGhir_A12_107210922	A12	107210922	0.646	0.189767	FT
GhMAGL16	rsGhir_A12_107210923	A12	107210923	0.646	0.189767	FT
GhMAGL16	rsGhir_A12_107210937	A12	107210937	0.24	0.619789	FT
GhMAGL16	rsGhir_A12_107211898	A12	107211898	0.115	0.939302	FT
GhMAGL16	rsGhir_A12_107212077	A12	107212077	0.105	0.978811	FT
GhMAGL16	rsGhir_A12_107212335	A12	107212335	0.827	0.0824945	FT
GhMAGL16	rsGhir_A12_107212358	A12	107212358	0.827	0.0824945	FT
GhMAGL16	rsGhir_A12_107212663	A12	107212663	0.357	0.447332	FT
GhMAGL17	rsGhir_D02_61250189	D02	61250189	0.987	0.00568285	FT
GhMAGL17	rsGhir_D02_61250247	D02	61250247	0.662	0.179142	FT
GhMAGL17	rsGhir_D02_61250251	D02	61250251	0.361	0.442493	FT
GhMAGL17	rsGhir_D02_61250291	D02	61250291	0.361	0.442493	FT
GhMAGL17	rsGhir_D02_61250421	D02	61250421	0.777	0.109579	FT
GhMAGL17	rsGhir_D02_61250690	D02	61250690	0.995	0.00217692	FT
GhMAGL17	rsGhir_D02_61250705	D02	61250705	0.995	0.00217692	FT
GhMAGL17	rsGhir_D02_61250712	D02	61250712	0.995	0.00217692	FT
GhMAGL17	rsGhir_D02_61250740	D02	61250740	0.911	0.0404816	FT
GhMAGL17	rsGhir_D02_61250864	D02	61250864	0.903	0.0443122	FT
GhMAGL17	rsGhir_D02_61250937	D02	61250937	0.814	0.0893756	FT
GhMAGL17	rsGhir_D02_61251087	D02	61251087	0.874	0.0584886	FT
GhMAGL17	rsGhir_D02_61251835	D02	61251835	0.663	0.178486	FT
GhMAGL17	rsGhir_D02_61251952	D02	61251952	0.874	0.0584886	FT
GhMAGL17	rsGhir_D02_61252004	D02	61252004	0.833	0.079355	FT
GhMAGL17	rsGhir_D02_61252154	D02	61252154	0.597	0.224026	FT
GhMAGL17	rsGhir_D02_61252280	D02	61252280	0.755	0.122053	FT
GhMAGL17	rsGhir_D02_61252796	D02	61252796	0.426	0.37059	FT
GhMAGL17	rsGhir_D02_61253044	D02	61253044	0.723	0.140862	FT
GhMAGL17	rsGhir_D02_61255793	D02	61255793	0.945	0.0245682	FT
GhMAGL17	rsGhir_D02_61256130	D02	61256130	0.665	0.177178	FT
GhMAGL17	rsGhir_D02_61256173	D02	61256173	0.752	0.123782	FT
GhMAGL17	rsGhir_D02_61256212	D02	61256212	0.97	0.0132283	FT
GhMAGL17	rsGhir_D02_61256370	D02	61256370	0.355	0.449772	FT
GhMAGL17	rsGhir_D02_61256438	D02	61256438	0.907	0.0423927	FT
GhMAGL17	rsGhir_D02_61256487	D02	61256487	0.907	0.0423927	FT
GhMAGL17	rsGhir_D02_61256528	D02	61256528	0.543	0.2652	FT
GhMAGL17	rsGhir_D02_61256531	D02	61256531	0.543	0.2652	FT
GhMAGL17	rsGhir_D02_61256706	D02	61256706	0.894	0.0486625	FT
GhMAGL17	rsGhir_D02_61256712	D02	61256712	0.489	0.310691	FT
GhMAGL17	rsGhir_D02_61256953	D02	61256953	0.624	0.204815	FT
GhMAGL17	rsGhir_D02_61256979	D02	61256979	0.157	0.8041	FT
GhMAGL17	rsGhir_D02_61257251	D02	61257251	0.871	0.0599818	FT
GhMAGL17	rsGhir_D02_61257342	D02	61257342	0.871	0.0599818	FT
GhMAGL17	rsGhir_D02_61257362	D02	61257362	0.871	0.0599818	FT
GhMAGL17	rsGhir_D02_61257387	D02	61257387	0.871	0.0599818	FT
GhMAGL17	rsGhir_D02_61257450	D02	61257450	0.801	0.0963675	FT
GhMAGL17	rsGhir_D02_61257474	D02	61257474	0.801	0.0963675	FT
GhMAGL17	rsGhir_D02_61257569	D02	61257569	0.801	0.0963675	FT
GhMAGL17	rsGhir_D02_61257609	D02	61257609	0.876	0.0574959	FT
GhMAGL17	rsGhir_D02_61257830	D02	61257830	0.601	0.221126	FT
GhMAGL18	rsGhir_D03_21887304	D03	21887304	0.000133	3.87615	FT
GhMAGL19	rsGhir_D04_555877	D04	555877	0.258	0.58838	FT
GhMAGL19	rsGhir_D04_555973	D04	555973	0.753	0.123205	FT
GhMAGL19	rsGhir_D04_556777	D04	556777	0.541	0.266803	FT
GhMAGL19	rsGhir_D04_557246	D04	557246	0.448	0.348722	FT
GhMAGL23	rsGhir_D06_60780157	D06	60780157	0.89	0.05061	FT
GhMAGL23	rsGhir_D06_60780560	D06	60780560	0.817	0.0877779	FT
GhMAGL23	rsGhir_D06_60780683	D06	60780683	0.717	0.144481	FT
GhMAGL23	rsGhir_D06_60780734	D06	60780734	0.89	0.05061	FT
GhMAGL23	rsGhir_D06_60780776	D06	60780776	0.89	0.05061	FT
GhMAGL23	rsGhir_D06_60783016	D06	60783016	0.885	0.0530567	FT
GhMAGL23	rsGhir_D06_60783094	D06	60783094	0.82	0.0861861	FT
GhMAGL23	rsGhir_D06_60783278	D06	60783278	0.868	0.0614803	FT
GhMAGL23	rsGhir_D06_60783977	D06	60783977	0.136	0.866461	FT
GhMAGL23	rsGhir_D06_60784482	D06	60784482	0.673	0.171985	FT
GhMAGL23	rsGhir_D06_60784578	D06	60784578	0.896	0.047692	FT
GhMAGL23	rsGhir_D06_60784609	D06	60784609	0.791	0.101824	FT
GhMAGL23	rsGhir_D06_60784737	D06	60784737	0.911	0.0404816	FT
GhMAGL23	rsGhir_D06_60784742	D06	60784742	0.911	0.0404816	FT
GhMAGL23	rsGhir_D06_60784749	D06	60784749	0.775	0.110698	FT
GhMAGL23	rsGhir_D06_60784816	D06	60784816	0.939	0.0273344	FT
GhMAGL23	rsGhir_D06_60784835	D06	60784835	0.939	0.0273344	FT
GhMAGL23	rsGhir_D06_60784837	D06	60784837	0.939	0.0273344	FT
GhMAGL23	rsGhir_D06_60785987	D06	60785987	0.61	0.21467	FT
GhMAGL23	rsGhir_D06_60786077	D06	60786077	0.407	0.390406	FT
GhMAGL23	rsGhir_D06_60786099	D06	60786099	0.194	0.712198	FT
GhMAGL23	rsGhir_D06_60786176	D06	60786176	0.0298	1.52578	FT
GhMAGL23	rsGhir_D06_60786450	D06	60786450	0.688	0.162412	FT
GhMAGL23	rsGhir_D06_60786602	D06	60786602	0.829	0.0814455	FT
GhMAGL23	rsGhir_D06_60787180	D06	60787180	0.963	0.0163737	FT
GhMAGL24	rsGhir_D06_66751406	D06	66751406	0.63	0.200659	FT
GhMAGL24	rsGhir_D06_66751532	D06	66751532	0.487	0.312471	FT
GhMAGL24	rsGhir_D06_66752102	D06	66752102	0.614	0.211832	FT
GhMAGL24	rsGhir_D06_66752131	D06	66752131	0.412	0.385103	FT
GhMAGL24	rsGhir_D06_66753162	D06	66753162	0.611	0.213959	FT
GhMAGL24	rsGhir_D06_66754661	D06	66754661	0.54	0.267606	FT
GhMAGL24	rsGhir_D06_66754963	D06	66754963	0.707	0.150581	FT
GhMAGL24	rsGhir_D06_66755091	D06	66755091	0.858	0.0665127	FT
GhMAGL24	rsGhir_D06_66755218	D06	66755218	0.703	0.153045	FT
GhMAGL24	rsGhir_D06_66755234	D06	66755234	0.448	0.348722	FT
GhMAGL24	rsGhir_D06_66755235	D06	66755235	0.448	0.348722	FT
GhMAGL24	rsGhir_D06_66755251	D06	66755251	0.448	0.348722	FT
GhMAGL24	rsGhir_D06_66755265	D06	66755265	0.61	0.21467	FT
GhMAGL24	rsGhir_D06_66755328	D06	66755328	0.77	0.113509	FT
GhMAGL25	rsGhir_D07_2743320	D07	2743320	0.111	0.954677	FT
GhMAGL27	rsGhir_D10_61926989	D10	61926989	0.453	0.343902	FT
GhMAGL27	rsGhir_D10_61927054	D10	61927054	0.668	0.175224	FT
GhMAGL27	rsGhir_D10_61927180	D10	61927180	0.401	0.396856	FT
GhMAGL27	rsGhir_D10_61927183	D10	61927183	0.401	0.396856	FT
GhMAGL27	rsGhir_D10_61927406	D10	61927406	0.629	0.201349	FT
GhMAGL27	rsGhir_D10_61927823	D10	61927823	0.85	0.0705811	FT
GhMAGL27	rsGhir_D10_61927849	D10	61927849	0.878	0.0565055	FT
GhMAGL27	rsGhir_D10_61927963	D10	61927963	0.364	0.438899	FT
GhMAGL27	rsGhir_D10_61928014	D10	61928014	0.364	0.438899	FT
GhMAGL27	rsGhir_D10_61928035	D10	61928035	0.272	0.565431	FT
GhMAGL27	rsGhir_D10_61928494	D10	61928494	0.272	0.565431	FT
GhMAGL27	rsGhir_D10_61928563	D10	61928563	0.532	0.274088	FT
GhMAGL27	rsGhir_D10_61930199	D10	61930199	0.589	0.229885	FT
GhMAGL27	rsGhir_D10_61930245	D10	61930245	1	0	FT
GhMAGL27	rsGhir_D10_61930325	D10	61930325	0.398	0.400117	FT
GhMAGL27	rsGhir_D10_61930632	D10	61930632	0.121	0.917215	FT
GhMAGL27	rsGhir_D10_61930638	D10	61930638	0.121	0.917215	FT
GhMAGL27	rsGhir_D10_61930940	D10	61930940	0.127	0.896196	FT
GhMAGL27	rsGhir_D10_61931063	D10	61931063	0.202	0.694649	FT
GhMAGL27	rsGhir_D10_61931095	D10	61931095	0.202	0.694649	FT
GhMAGL27	rsGhir_D10_61931283	D10	61931283	0.787	0.104025	FT
GhMAGL27	rsGhir_D10_61931696	D10	61931696	0.338	0.471083	FT
GhMAGL27	rsGhir_D10_61931959	D10	61931959	0.272	0.565431	FT
GhMAGL27	rsGhir_D10_61932495	D10	61932495	0.703	0.153045	FT
GhMAGL27	rsGhir_D10_61932897	D10	61932897	0.273	0.563837	FT
GhMAGL27	rsGhir_D10_61933039	D10	61933039	0.464	0.333482	FT
GhMAGL27	rsGhir_D10_61933150	D10	61933150	0.878	0.0565055	FT
GhMAGL27	rsGhir_D10_61933316	D10	61933316	0.734	0.134304	FT
GhMAGL27	rsGhir_D10_61933360	D10	61933360	0.243	0.614394	FT
GhMAGL27	rsGhir_D10_61933371	D10	61933371	0.243	0.614394	FT
GhMAGL27	rsGhir_D10_61933467	D10	61933467	0.306	0.514279	FT
GhMAGL27	rsGhir_D10_61933486	D10	61933486	0.734	0.134304	FT
GhMAGL27	rsGhir_D10_61933943	D10	61933943	0.265	0.576754	FT
GhMAGL27	rsGhir_D10_61934148	D10	61934148	0.148	0.829738	FT
GhMAGL27	rsGhir_D10_61934410	D10	61934410	0.365	0.437707	FT
GhMAGL27	rsGhir_D10_61934533	D10	61934533	0.148	0.829738	FT
GhMAGL28	rsGhir_D10_61935974	D10	61935974	0.374	0.427128	FT
GhMAGL28	rsGhir_D10_61936719	D10	61936719	0.786	0.104577	FT
GhMAGL28	rsGhir_D10_61936854	D10	61936854	0.364	0.438899	FT
GhMAGL28	rsGhir_D10_61936859	D10	61936859	0.159	0.798603	FT
GhMAGL28	rsGhir_D10_61936968	D10	61936968	0.148	0.829738	FT
GhMAGL28	rsGhir_D10_61937073	D10	61937073	0.361	0.442493	FT
GhMAGL28	rsGhir_D10_61937095	D10	61937095	0.164	0.785156	FT
GhMAGL30	rsGhir_D12_62178530	D12	62178530	0.408	0.38934	FT
GhMAGL30	rsGhir_D12_62180294	D12	62180294	0.59	0.229148	FT
GhMAGL2	rsGhir_A03_102410836	A03	102410836	0.00241	2.61798	HNFFB
GhMAGL2	rsGhir_A03_102411533	A03	102411533	0.00145	2.83863	HNFFB
GhMAGL2	rsGhir_A03_102411602	A03	102411602	0.00408	2.38934	HNFFB
GhMAGL2	rsGhir_A03_102411896	A03	102411896	0.00151	2.82102	HNFFB
GhMAGL2	rsGhir_A03_102412058	A03	102412058	0.000752	3.12378	HNFFB
GhMAGL2	rsGhir_A03_102412903	A03	102412903	0.000128	3.89279	HNFFB
GhMAGL2	rsGhir_A03_102413456	A03	102413456	0.205	0.688246	HNFFB
GhMAGL2	rsGhir_A03_102416457	A03	102416457	0.000752	3.12378	HNFFB
GhMAGL2	rsGhir_A03_102416858	A03	102416858	0.000954	3.02045	HNFFB
GhMAGL2	rsGhir_A03_102417490	A03	102417490	0.00271	2.56703	HNFFB
GhMAGL3	rsGhir_A05_4498154	A05	4498154	0.265	0.576754	HNFFB
GhMAGL4	rsGhir_A05_108743745	A05	108743745	0.478	0.320572	HNFFB
GhMAGL4	rsGhir_A05_108743912	A05	108743912	0.842	0.0746879	HNFFB
GhMAGL4	rsGhir_A05_108744055	A05	108744055	0.865	0.0629839	HNFFB
GhMAGL4	rsGhir_A05_108744074	A05	108744074	0.865	0.0629839	HNFFB
GhMAGL4	rsGhir_A05_108744090	A05	108744090	0.865	0.0629839	HNFFB
GhMAGL4	rsGhir_A05_108744344	A05	108744344	0.536	0.270835	HNFFB
GhMAGL4	rsGhir_A05_108744951	A05	108744951	0.919	0.0366845	HNFFB
GhMAGL4	rsGhir_A05_108745032	A05	108745032	0.987	0.00568285	HNFFB
GhMAGL4	rsGhir_A05_108745040	A05	108745040	0.987	0.00568285	HNFFB
GhMAGL4	rsGhir_A05_108745195	A05	108745195	0.737	0.132533	HNFFB
GhMAGL4	rsGhir_A05_108745422	A05	108745422	0.819	0.0867161	HNFFB
GhMAGL4	rsGhir_A05_108745424	A05	108745424	0.819	0.0867161	HNFFB
GhMAGL4	rsGhir_A05_108745484	A05	108745484	0.51	0.29243	HNFFB
GhMAGL4	rsGhir_A05_108745513	A05	108745513	0.51	0.29243	HNFFB
GhMAGL4	rsGhir_A05_108745598	A05	108745598	0.908	0.0419142	HNFFB
GhMAGL4	rsGhir_A05_108746306	A05	108746306	0.731	0.136083	HNFFB
GhMAGL4	rsGhir_A05_108747347	A05	108747347	0.843	0.0741724	HNFFB
GhMAGL4	rsGhir_A05_108747394	A05	108747394	0.573	0.241845	HNFFB
GhMAGL4	rsGhir_A05_108747535	A05	108747535	0.562	0.250264	HNFFB
GhMAGL4	rsGhir_A05_108748043	A05	108748043	0.628	0.20204	HNFFB
GhMAGL6	rsGhir_A06_117778245	A06	117778245	0.0104	1.98297	HNFFB
GhMAGL6	rsGhir_A06_117781089	A06	117781089	0.822	0.0851282	HNFFB
GhMAGL6	rsGhir_A06_117781117	A06	117781117	0.431	0.365523	HNFFB
GhMAGL6	rsGhir_A06_117781293	A06	117781293	0.313	0.504456	HNFFB
GhMAGL6	rsGhir_A06_117781367	A06	117781367	0.988	0.00524306	HNFFB
GhMAGL6	rsGhir_A06_117781524	A06	117781524	0.489	0.310691	HNFFB
GhMAGL6	rsGhir_A06_117781781	A06	117781781	0.904	0.0438316	HNFFB
GhMAGL6	rsGhir_A06_117782057	A06	117782057	0.342	0.465974	HNFFB
GhMAGL6	rsGhir_A06_117782205	A06	117782205	0.439	0.357535	HNFFB
GhMAGL6	rsGhir_A06_117782341	A06	117782341	0.366	0.436519	HNFFB
GhMAGL6	rsGhir_A06_117782398	A06	117782398	0.471	0.326979	HNFFB
GhMAGL6	rsGhir_A06_117782488	A06	117782488	0.748	0.126098	HNFFB
GhMAGL6	rsGhir_A06_117782619	A06	117782619	0.771	0.112946	HNFFB
GhMAGL12	rsGhir_A10_109330204	A10	109330204	0.549	0.260428	HNFFB
GhMAGL12	rsGhir_A10_109331416	A10	109331416	0.261	0.583359	HNFFB
GhMAGL12	rsGhir_A10_109331443	A10	109331443	0.261	0.583359	HNFFB
GhMAGL12	rsGhir_A10_109331766	A10	109331766	0.819	0.0867161	HNFFB
GhMAGL12	rsGhir_A10_109331874	A10	109331874	0.807	0.0931265	HNFFB
GhMAGL12	rsGhir_A10_109333291	A10	109333291	0.624	0.204815	HNFFB
GhMAGL12	rsGhir_A10_109333838	A10	109333838	0.549	0.260428	HNFFB
GhMAGL12	rsGhir_A10_109334338	A10	109334338	0.878	0.0565055	HNFFB
GhMAGL12	rsGhir_A10_109335461	A10	109335461	0.549	0.260428	HNFFB
GhMAGL12	rsGhir_A10_109335593	A10	109335593	0.81	0.091515	HNFFB
GhMAGL12	rsGhir_A10_109335690	A10	109335690	0.91	0.0409586	HNFFB
GhMAGL12	rsGhir_A10_109335771	A10	109335771	0.549	0.260428	HNFFB
GhMAGL12	rsGhir_A10_109335799	A10	109335799	0.587	0.231362	HNFFB
GhMAGL12	rsGhir_A10_109335859	A10	109335859	0.758	0.120331	HNFFB
GhMAGL12	rsGhir_A10_109336379	A10	109336379	0.332	0.478862	HNFFB
GhMAGL12	rsGhir_A10_109336429	A10	109336429	0.565	0.247952	HNFFB
GhMAGL12	rsGhir_A10_109336460	A10	109336460	0.361	0.442493	HNFFB
GhMAGL12	rsGhir_A10_109336630	A10	109336630	0.549	0.260428	HNFFB
GhMAGL12	rsGhir_A10_109336679	A10	109336679	0.848	0.0716041	HNFFB
GhMAGL12	rsGhir_A10_109336691	A10	109336691	0.57	0.244125	HNFFB
GhMAGL12	rsGhir_A10_109336725	A10	109336725	0.674	0.17134	HNFFB
GhMAGL12	rsGhir_A10_109336854	A10	109336854	0.964	0.015923	HNFFB
GhMAGL12	rsGhir_A10_109336897	A10	109336897	0.618	0.209012	HNFFB
GhMAGL12	rsGhir_A10_109336932	A10	109336932	0.924	0.034328	HNFFB
GhMAGL12	rsGhir_A10_109337089	A10	109337089	0.786	0.104577	HNFFB
GhMAGL12	rsGhir_A10_109337138	A10	109337138	0.259	0.5867	HNFFB
GhMAGL13	rsGhir_A10_109337824	A10	109337824	0.892	0.0496351	HNFFB
GhMAGL13	rsGhir_A10_109338171	A10	109338171	0.468	0.329754	HNFFB
GhMAGL13	rsGhir_A10_109338332	A10	109338332	0.547	0.262013	HNFFB
GhMAGL13	rsGhir_A10_109338377	A10	109338377	0.547	0.262013	HNFFB
GhMAGL13	rsGhir_A10_109338551	A10	109338551	0.963	0.0163737	HNFFB
GhMAGL13	rsGhir_A10_109339068	A10	109339068	0.547	0.262013	HNFFB
GhMAGL13	rsGhir_A10_109339999	A10	109339999	0.848	0.0716041	HNFFB
GhMAGL13	rsGhir_A10_109340024	A10	109340024	0.831	0.080399	HNFFB
GhMAGL13	rsGhir_A10_109340047	A10	109340047	0.749	0.125518	HNFFB
GhMAGL13	rsGhir_A10_109340199	A10	109340199	0.278	0.555955	HNFFB
GhMAGL13	rsGhir_A10_109340221	A10	109340221	0.468	0.329754	HNFFB
GhMAGL13	rsGhir_A10_109340583	A10	109340583	0.522	0.282329	HNFFB
GhMAGL13	rsGhir_A10_109340794	A10	109340794	0.355	0.449772	HNFFB
GhMAGL13	rsGhir_A10_109341078	A10	109341078	0.157	0.8041	HNFFB
GhMAGL13	rsGhir_A10_109341115	A10	109341115	0.0869	1.06098	HNFFB
GhMAGL13	rsGhir_A10_109341659	A10	109341659	0.104	0.982967	HNFFB
GhMAGL13	rsGhir_A10_109341710	A10	109341710	0.6	0.221849	HNFFB
GhMAGL13	rsGhir_A10_109342347	A10	109342347	0.593	0.226945	HNFFB
GhMAGL14	rsGhir_A11_12336208	A11	12336208	0.785	0.10513	HNFFB
GhMAGL14	rsGhir_A11_12337469	A11	12337469	0.439	0.357535	HNFFB
GhMAGL14	rsGhir_A11_12337493	A11	12337493	0.649	0.187755	HNFFB
GhMAGL14	rsGhir_A11_12338848	A11	12338848	0.373	0.428291	HNFFB
GhMAGL14	rsGhir_A11_12338853	A11	12338853	0.268	0.571865	HNFFB
GhMAGL16	rsGhir_A12_107208973	A12	107208973	0.555	0.255707	HNFFB
GhMAGL16	rsGhir_A12_107209624	A12	107209624	0.433	0.363512	HNFFB
GhMAGL16	rsGhir_A12_107210041	A12	107210041	0.679	0.16813	HNFFB
GhMAGL16	rsGhir_A12_107210078	A12	107210078	0.787	0.104025	HNFFB
GhMAGL16	rsGhir_A12_107210922	A12	107210922	0.669	0.174574	HNFFB
GhMAGL16	rsGhir_A12_107210923	A12	107210923	0.669	0.174574	HNFFB
GhMAGL16	rsGhir_A12_107210937	A12	107210937	0.622	0.20621	HNFFB
GhMAGL16	rsGhir_A12_107211898	A12	107211898	0.403	0.394695	HNFFB
GhMAGL16	rsGhir_A12_107212077	A12	107212077	0.289	0.539102	HNFFB
GhMAGL16	rsGhir_A12_107212335	A12	107212335	0.376	0.424812	HNFFB
GhMAGL16	rsGhir_A12_107212358	A12	107212358	0.376	0.424812	HNFFB
GhMAGL16	rsGhir_A12_107212663	A12	107212663	0.113	0.946922	HNFFB
GhMAGL17	rsGhir_D02_61250189	D02	61250189	0.667	0.175874	HNFFB
GhMAGL17	rsGhir_D02_61250247	D02	61250247	0.601	0.221126	HNFFB
GhMAGL17	rsGhir_D02_61250251	D02	61250251	0.3	0.522879	HNFFB
GhMAGL17	rsGhir_D02_61250291	D02	61250291	0.3	0.522879	HNFFB
GhMAGL17	rsGhir_D02_61250421	D02	61250421	0.591	0.228413	HNFFB
GhMAGL17	rsGhir_D02_61250690	D02	61250690	0.875	0.0579919	HNFFB
GhMAGL17	rsGhir_D02_61250705	D02	61250705	0.875	0.0579919	HNFFB
GhMAGL17	rsGhir_D02_61250712	D02	61250712	0.875	0.0579919	HNFFB
GhMAGL17	rsGhir_D02_61250740	D02	61250740	0.903	0.0443122	HNFFB
GhMAGL17	rsGhir_D02_61250864	D02	61250864	0.718	0.143876	HNFFB
GhMAGL17	rsGhir_D02_61250937	D02	61250937	0.923	0.0347983	HNFFB
GhMAGL17	rsGhir_D02_61251087	D02	61251087	0.894	0.0486625	HNFFB
GhMAGL17	rsGhir_D02_61251835	D02	61251835	0.82	0.0861861	HNFFB
GhMAGL17	rsGhir_D02_61251952	D02	61251952	0.856	0.0675262	HNFFB
GhMAGL17	rsGhir_D02_61252004	D02	61252004	0.659	0.181115	HNFFB
GhMAGL17	rsGhir_D02_61252154	D02	61252154	0.897	0.0472076	HNFFB
GhMAGL17	rsGhir_D02_61252280	D02	61252280	0.998	0.000869459	HNFFB
GhMAGL17	rsGhir_D02_61252796	D02	61252796	0.603	0.219683	HNFFB
GhMAGL17	rsGhir_D02_61253044	D02	61253044	0.742	0.129596	HNFFB
GhMAGL17	rsGhir_D02_61255793	D02	61255793	0.752	0.123782	HNFFB
GhMAGL17	rsGhir_D02_61256130	D02	61256130	0.299	0.524329	HNFFB
GhMAGL17	rsGhir_D02_61256173	D02	61256173	0.469	0.328827	HNFFB
GhMAGL17	rsGhir_D02_61256212	D02	61256212	0.853	0.069051	HNFFB
GhMAGL17	rsGhir_D02_61256370	D02	61256370	0.475	0.323306	HNFFB
GhMAGL17	rsGhir_D02_61256438	D02	61256438	0.802	0.0958256	HNFFB
GhMAGL17	rsGhir_D02_61256487	D02	61256487	0.802	0.0958256	HNFFB
GhMAGL17	rsGhir_D02_61256528	D02	61256528	0.643	0.191789	HNFFB
GhMAGL17	rsGhir_D02_61256531	D02	61256531	0.643	0.191789	HNFFB
GhMAGL17	rsGhir_D02_61256706	D02	61256706	0.45	0.346787	HNFFB
GhMAGL17	rsGhir_D02_61256712	D02	61256712	0.389	0.41005	HNFFB
GhMAGL17	rsGhir_D02_61256953	D02	61256953	0.345	0.462181	HNFFB
GhMAGL17	rsGhir_D02_61256979	D02	61256979	0.122	0.91364	HNFFB
GhMAGL17	rsGhir_D02_61257251	D02	61257251	0.661	0.179799	HNFFB
GhMAGL17	rsGhir_D02_61257342	D02	61257342	0.661	0.179799	HNFFB
GhMAGL17	rsGhir_D02_61257362	D02	61257362	0.661	0.179799	HNFFB
GhMAGL17	rsGhir_D02_61257387	D02	61257387	0.661	0.179799	HNFFB
GhMAGL17	rsGhir_D02_61257450	D02	61257450	0.399	0.399027	HNFFB
GhMAGL17	rsGhir_D02_61257474	D02	61257474	0.399	0.399027	HNFFB
GhMAGL17	rsGhir_D02_61257569	D02	61257569	0.399	0.399027	HNFFB
GhMAGL17	rsGhir_D02_61257609	D02	61257609	0.636	0.196543	HNFFB
GhMAGL17	rsGhir_D02_61257830	D02	61257830	0.888	0.051587	HNFFB
GhMAGL18	rsGhir_D03_21887304	D03	21887304	0.0405	1.39254	HNFFB
GhMAGL19	rsGhir_D04_555877	D04	555877	0.34	0.468521	HNFFB
GhMAGL19	rsGhir_D04_555973	D04	555973	0.761	0.118615	HNFFB
GhMAGL19	rsGhir_D04_556777	D04	556777	0.379	0.421361	HNFFB
GhMAGL19	rsGhir_D04_557246	D04	557246	0.457	0.340084	HNFFB
GhMAGL23	rsGhir_D06_60780157	D06	60780157	0.587	0.231362	HNFFB
GhMAGL23	rsGhir_D06_60780560	D06	60780560	0.499	0.301899	HNFFB
GhMAGL23	rsGhir_D06_60780683	D06	60780683	0.747	0.126679	HNFFB
GhMAGL23	rsGhir_D06_60780734	D06	60780734	0.587	0.231362	HNFFB
GhMAGL23	rsGhir_D06_60780776	D06	60780776	0.587	0.231362	HNFFB
GhMAGL23	rsGhir_D06_60783016	D06	60783016	0.442	0.354578	HNFFB
GhMAGL23	rsGhir_D06_60783094	D06	60783094	0.781	0.107349	HNFFB
GhMAGL23	rsGhir_D06_60783278	D06	60783278	0.978	0.00966115	HNFFB
GhMAGL23	rsGhir_D06_60783977	D06	60783977	0.207	0.68403	HNFFB
GhMAGL23	rsGhir_D06_60784482	D06	60784482	0.574	0.241088	HNFFB
GhMAGL23	rsGhir_D06_60784578	D06	60784578	0.271	0.567031	HNFFB
GhMAGL23	rsGhir_D06_60784609	D06	60784609	0.437	0.359519	HNFFB
GhMAGL23	rsGhir_D06_60784737	D06	60784737	0.892	0.0496351	HNFFB
GhMAGL23	rsGhir_D06_60784742	D06	60784742	0.892	0.0496351	HNFFB
GhMAGL23	rsGhir_D06_60784749	D06	60784749	0.39	0.408935	HNFFB
GhMAGL23	rsGhir_D06_60784816	D06	60784816	0.994	0.00261362	HNFFB
GhMAGL23	rsGhir_D06_60784835	D06	60784835	0.994	0.00261362	HNFFB
GhMAGL23	rsGhir_D06_60784837	D06	60784837	0.994	0.00261362	HNFFB
GhMAGL23	rsGhir_D06_60785987	D06	60785987	0.739	0.131356	HNFFB
GhMAGL23	rsGhir_D06_60786077	D06	60786077	0.292	0.534617	HNFFB
GhMAGL23	rsGhir_D06_60786099	D06	60786099	0.0859	1.06601	HNFFB
GhMAGL23	rsGhir_D06_60786176	D06	60786176	0.0568	1.24565	HNFFB
GhMAGL23	rsGhir_D06_60786450	D06	60786450	0.702	0.153663	HNFFB
GhMAGL23	rsGhir_D06_60786602	D06	60786602	0.859	0.0660068	HNFFB
GhMAGL23	rsGhir_D06_60787180	D06	60787180	0.92	0.0362122	HNFFB
GhMAGL24	rsGhir_D06_66751406	D06	66751406	0.972	0.0123337	HNFFB
GhMAGL24	rsGhir_D06_66751532	D06	66751532	0.693	0.159267	HNFFB
GhMAGL24	rsGhir_D06_66752102	D06	66752102	0.548	0.261219	HNFFB
GhMAGL24	rsGhir_D06_66752131	D06	66752131	0.248	0.605548	HNFFB
GhMAGL24	rsGhir_D06_66753162	D06	66753162	0.64	0.19382	HNFFB
GhMAGL24	rsGhir_D06_66754661	D06	66754661	0.799	0.0974532	HNFFB
GhMAGL24	rsGhir_D06_66754963	D06	66754963	0.73	0.136677	HNFFB
GhMAGL24	rsGhir_D06_66755091	D06	66755091	0.606	0.217527	HNFFB
GhMAGL24	rsGhir_D06_66755218	D06	66755218	0.546	0.262807	HNFFB
GhMAGL24	rsGhir_D06_66755234	D06	66755234	0.393	0.405607	HNFFB
GhMAGL24	rsGhir_D06_66755235	D06	66755235	0.393	0.405607	HNFFB
GhMAGL24	rsGhir_D06_66755251	D06	66755251	0.393	0.405607	HNFFB
GhMAGL24	rsGhir_D06_66755265	D06	66755265	0.374	0.427128	HNFFB
GhMAGL24	rsGhir_D06_66755328	D06	66755328	0.316	0.500313	HNFFB
GhMAGL25	rsGhir_D07_2743320	D07	2743320	0.0218	1.66154	HNFFB
GhMAGL27	rsGhir_D10_61926989	D10	61926989	0.556	0.254925	HNFFB
GhMAGL27	rsGhir_D10_61927054	D10	61927054	0.7	0.154902	HNFFB
GhMAGL27	rsGhir_D10_61927180	D10	61927180	0.103	0.987163	HNFFB
GhMAGL27	rsGhir_D10_61927183	D10	61927183	0.103	0.987163	HNFFB
GhMAGL27	rsGhir_D10_61927406	D10	61927406	0.155	0.809668	HNFFB
GhMAGL27	rsGhir_D10_61927823	D10	61927823	0.411	0.386158	HNFFB
GhMAGL27	rsGhir_D10_61927849	D10	61927849	0.678	0.16877	HNFFB
GhMAGL27	rsGhir_D10_61927963	D10	61927963	0.342	0.465974	HNFFB
GhMAGL27	rsGhir_D10_61928014	D10	61928014	0.342	0.465974	HNFFB
GhMAGL27	rsGhir_D10_61928035	D10	61928035	0.324	0.489455	HNFFB
GhMAGL27	rsGhir_D10_61928494	D10	61928494	0.324	0.489455	HNFFB
GhMAGL27	rsGhir_D10_61928563	D10	61928563	0.241	0.617983	HNFFB
GhMAGL27	rsGhir_D10_61930199	D10	61930199	0.903	0.0443122	HNFFB
GhMAGL27	rsGhir_D10_61930245	D10	61930245	0.991	0.00392635	HNFFB
GhMAGL27	rsGhir_D10_61930325	D10	61930325	0.477	0.321482	HNFFB
GhMAGL27	rsGhir_D10_61930632	D10	61930632	0.138	0.860121	HNFFB
GhMAGL27	rsGhir_D10_61930638	D10	61930638	0.138	0.860121	HNFFB
GhMAGL27	rsGhir_D10_61930940	D10	61930940	0.179	0.747147	HNFFB
GhMAGL27	rsGhir_D10_61931063	D10	61931063	0.323	0.490797	HNFFB
GhMAGL27	rsGhir_D10_61931095	D10	61931095	0.323	0.490797	HNFFB
GhMAGL27	rsGhir_D10_61931283	D10	61931283	0.872	0.0594835	HNFFB
GhMAGL27	rsGhir_D10_61931696	D10	61931696	0.323	0.490797	HNFFB
GhMAGL27	rsGhir_D10_61931959	D10	61931959	0.324	0.489455	HNFFB
GhMAGL27	rsGhir_D10_61932495	D10	61932495	0.941	0.0264104	HNFFB
GhMAGL27	rsGhir_D10_61932897	D10	61932897	0.313	0.504456	HNFFB
GhMAGL27	rsGhir_D10_61933039	D10	61933039	0.529	0.276544	HNFFB
GhMAGL27	rsGhir_D10_61933150	D10	61933150	0.678	0.16877	HNFFB
GhMAGL27	rsGhir_D10_61933316	D10	61933316	0.599	0.222573	HNFFB
GhMAGL27	rsGhir_D10_61933360	D10	61933360	0.304	0.517126	HNFFB
GhMAGL27	rsGhir_D10_61933371	D10	61933371	0.304	0.517126	HNFFB
GhMAGL27	rsGhir_D10_61933467	D10	61933467	0.47	0.327902	HNFFB
GhMAGL27	rsGhir_D10_61933486	D10	61933486	0.599	0.222573	HNFFB
GhMAGL27	rsGhir_D10_61933943	D10	61933943	0.462	0.335358	HNFFB
GhMAGL27	rsGhir_D10_61934148	D10	61934148	0.368	0.434152	HNFFB
GhMAGL27	rsGhir_D10_61934410	D10	61934410	0.384	0.415669	HNFFB
GhMAGL27	rsGhir_D10_61934533	D10	61934533	0.368	0.434152	HNFFB
GhMAGL28	rsGhir_D10_61935974	D10	61935974	0.281	0.551294	HNFFB
GhMAGL28	rsGhir_D10_61936719	D10	61936719	0.268	0.571865	HNFFB
GhMAGL28	rsGhir_D10_61936854	D10	61936854	0.88	0.0555173	HNFFB
GhMAGL28	rsGhir_D10_61936859	D10	61936859	0.611	0.213959	HNFFB
GhMAGL28	rsGhir_D10_61936968	D10	61936968	0.368	0.434152	HNFFB
GhMAGL28	rsGhir_D10_61937073	D10	61937073	0.566	0.247184	HNFFB
GhMAGL28	rsGhir_D10_61937095	D10	61937095	0.407	0.390406	HNFFB
GhMAGL30	rsGhir_D12_62178530	D12	62178530	0.475	0.323306	HNFFB
GhMAGL30	rsGhir_D12_62180294	D12	62180294	0.389	0.41005	HNFFB
GhMAGL2	rsGhir_A03_102410836	A03	102410836	0.669	0.174574	LP
GhMAGL2	rsGhir_A03_102411533	A03	102411533	0.759	0.119758	LP
GhMAGL2	rsGhir_A03_102411602	A03	102411602	0.938	0.0277972	LP
GhMAGL2	rsGhir_A03_102411896	A03	102411896	0.731	0.136083	LP
GhMAGL2	rsGhir_A03_102412058	A03	102412058	0.661	0.179799	LP
GhMAGL2	rsGhir_A03_102412903	A03	102412903	0.92	0.0362122	LP
GhMAGL2	rsGhir_A03_102413456	A03	102413456	0.566	0.247184	LP
GhMAGL2	rsGhir_A03_102416457	A03	102416457	0.661	0.179799	LP
GhMAGL2	rsGhir_A03_102416858	A03	102416858	0.52	0.283997	LP
GhMAGL2	rsGhir_A03_102417490	A03	102417490	0.81	0.091515	LP
GhMAGL3	rsGhir_A05_4498154	A05	4498154	0.653	0.185087	LP
GhMAGL4	rsGhir_A05_108743745	A05	108743745	0.802	0.0958256	LP
GhMAGL4	rsGhir_A05_108743912	A05	108743912	0.203	0.692504	LP
GhMAGL4	rsGhir_A05_108744055	A05	108744055	0.483	0.316053	LP
GhMAGL4	rsGhir_A05_108744074	A05	108744074	0.483	0.316053	LP
GhMAGL4	rsGhir_A05_108744090	A05	108744090	0.483	0.316053	LP
GhMAGL4	rsGhir_A05_108744344	A05	108744344	0.535	0.271646	LP
GhMAGL4	rsGhir_A05_108744951	A05	108744951	0.346	0.460924	LP
GhMAGL4	rsGhir_A05_108745032	A05	108745032	0.614	0.211832	LP
GhMAGL4	rsGhir_A05_108745040	A05	108745040	0.614	0.211832	LP
GhMAGL4	rsGhir_A05_108745195	A05	108745195	0.492	0.308035	LP
GhMAGL4	rsGhir_A05_108745422	A05	108745422	0.355	0.449772	LP
GhMAGL4	rsGhir_A05_108745424	A05	108745424	0.355	0.449772	LP
GhMAGL4	rsGhir_A05_108745484	A05	108745484	0.208	0.681937	LP
GhMAGL4	rsGhir_A05_108745513	A05	108745513	0.208	0.681937	LP
GhMAGL4	rsGhir_A05_108745598	A05	108745598	0.435	0.361511	LP
GhMAGL4	rsGhir_A05_108746306	A05	108746306	0.941	0.0264104	LP
GhMAGL4	rsGhir_A05_108747347	A05	108747347	0.576	0.239578	LP
GhMAGL4	rsGhir_A05_108747394	A05	108747394	0.223	0.651695	LP
GhMAGL4	rsGhir_A05_108747535	A05	108747535	0.293	0.533132	LP
GhMAGL4	rsGhir_A05_108748043	A05	108748043	0.547	0.262013	LP
GhMAGL6	rsGhir_A06_117778245	A06	117778245	0.534	0.272459	LP
GhMAGL6	rsGhir_A06_117781089	A06	117781089	0.0686	1.16368	LP
GhMAGL6	rsGhir_A06_117781117	A06	117781117	0.211	0.675718	LP
GhMAGL6	rsGhir_A06_117781293	A06	117781293	0.124	0.906578	LP
GhMAGL6	rsGhir_A06_117781367	A06	117781367	0.0931	1.03105	LP
GhMAGL6	rsGhir_A06_117781524	A06	117781524	0.127	0.896196	LP
GhMAGL6	rsGhir_A06_117781781	A06	117781781	0.656	0.183096	LP
GhMAGL6	rsGhir_A06_117782057	A06	117782057	0.305	0.5157	LP
GhMAGL6	rsGhir_A06_117782205	A06	117782205	0.336	0.473661	LP
GhMAGL6	rsGhir_A06_117782341	A06	117782341	0.226	0.645892	LP
GhMAGL6	rsGhir_A06_117782398	A06	117782398	0.639	0.194499	LP
GhMAGL6	rsGhir_A06_117782488	A06	117782488	0.362	0.441291	LP
GhMAGL6	rsGhir_A06_117782619	A06	117782619	0.402	0.395774	LP
GhMAGL12	rsGhir_A10_109330204	A10	109330204	0.754	0.122629	LP
GhMAGL12	rsGhir_A10_109331416	A10	109331416	0.911	0.0404816	LP
GhMAGL12	rsGhir_A10_109331443	A10	109331443	0.911	0.0404816	LP
GhMAGL12	rsGhir_A10_109331766	A10	109331766	0.707	0.150581	LP
GhMAGL12	rsGhir_A10_109331874	A10	109331874	0.967	0.0145735	LP
GhMAGL12	rsGhir_A10_109333291	A10	109333291	0.702	0.153663	LP
GhMAGL12	rsGhir_A10_109333838	A10	109333838	0.754	0.122629	LP
GhMAGL12	rsGhir_A10_109334338	A10	109334338	0.178	0.74958	LP
GhMAGL12	rsGhir_A10_109335461	A10	109335461	0.754	0.122629	LP
GhMAGL12	rsGhir_A10_109335593	A10	109335593	0.345	0.462181	LP
GhMAGL12	rsGhir_A10_109335690	A10	109335690	0.764	0.116907	LP
GhMAGL12	rsGhir_A10_109335771	A10	109335771	0.754	0.122629	LP
GhMAGL12	rsGhir_A10_109335799	A10	109335799	0.356	0.44855	LP
GhMAGL12	rsGhir_A10_109335859	A10	109335859	0.397	0.401209	LP
GhMAGL12	rsGhir_A10_109336379	A10	109336379	0.204	0.69037	LP
GhMAGL12	rsGhir_A10_109336429	A10	109336429	0.976	0.0105502	LP
GhMAGL12	rsGhir_A10_109336460	A10	109336460	0.454	0.342944	LP
GhMAGL12	rsGhir_A10_109336630	A10	109336630	0.667	0.175874	LP
GhMAGL12	rsGhir_A10_109336679	A10	109336679	0.26	0.585027	LP
GhMAGL12	rsGhir_A10_109336691	A10	109336691	0.951	0.0218195	LP
GhMAGL12	rsGhir_A10_109336725	A10	109336725	0.501	0.300162	LP
GhMAGL12	rsGhir_A10_109336854	A10	109336854	0.975	0.0109954	LP
GhMAGL12	rsGhir_A10_109336897	A10	109336897	0.243	0.614394	LP
GhMAGL12	rsGhir_A10_109336932	A10	109336932	0.991	0.00392635	LP
GhMAGL12	rsGhir_A10_109337089	A10	109337089	0.315	0.501689	LP
GhMAGL12	rsGhir_A10_109337138	A10	109337138	0.323	0.490797	LP
GhMAGL13	rsGhir_A10_109337824	A10	109337824	0.25	0.60206	LP
GhMAGL13	rsGhir_A10_109338171	A10	109338171	0.198	0.703335	LP
GhMAGL13	rsGhir_A10_109338332	A10	109338332	0.191	0.718967	LP
GhMAGL13	rsGhir_A10_109338377	A10	109338377	0.191	0.718967	LP
GhMAGL13	rsGhir_A10_109338551	A10	109338551	0.37	0.431798	LP
GhMAGL13	rsGhir_A10_109339068	A10	109339068	0.191	0.718967	LP
GhMAGL13	rsGhir_A10_109339999	A10	109339999	0.42	0.376751	LP
GhMAGL13	rsGhir_A10_109340024	A10	109340024	0.427	0.369572	LP
GhMAGL13	rsGhir_A10_109340047	A10	109340047	0.211	0.675718	LP
GhMAGL13	rsGhir_A10_109340199	A10	109340199	0.211	0.675718	LP
GhMAGL13	rsGhir_A10_109340221	A10	109340221	0.198	0.703335	LP
GhMAGL13	rsGhir_A10_109340583	A10	109340583	0.719	0.143271	LP
GhMAGL13	rsGhir_A10_109340794	A10	109340794	0.592	0.227678	LP
GhMAGL13	rsGhir_A10_109341078	A10	109341078	0.524	0.280669	LP
GhMAGL13	rsGhir_A10_109341115	A10	109341115	0.705	0.151811	LP
GhMAGL13	rsGhir_A10_109341659	A10	109341659	0.481	0.317855	LP
GhMAGL13	rsGhir_A10_109341710	A10	109341710	0.518	0.28567	LP
GhMAGL13	rsGhir_A10_109342347	A10	109342347	0.448	0.348722	LP
GhMAGL14	rsGhir_A11_12336208	A11	12336208	0.703	0.153045	LP
GhMAGL14	rsGhir_A11_12337469	A11	12337469	0.685	0.164309	LP
GhMAGL14	rsGhir_A11_12337493	A11	12337493	0.76	0.119186	LP
GhMAGL14	rsGhir_A11_12338848	A11	12338848	0.862	0.0644927	LP
GhMAGL14	rsGhir_A11_12338853	A11	12338853	0.476	0.322393	LP
GhMAGL16	rsGhir_A12_107208973	A12	107208973	0.76	0.119186	LP
GhMAGL16	rsGhir_A12_107209624	A12	107209624	0.608	0.216096	LP
GhMAGL16	rsGhir_A12_107210041	A12	107210041	0.897	0.0472076	LP
GhMAGL16	rsGhir_A12_107210078	A12	107210078	0.809	0.0920515	LP
GhMAGL16	rsGhir_A12_107210922	A12	107210922	0.278	0.555955	LP
GhMAGL16	rsGhir_A12_107210923	A12	107210923	0.278	0.555955	LP
GhMAGL16	rsGhir_A12_107210937	A12	107210937	0.159	0.798603	LP
GhMAGL16	rsGhir_A12_107211898	A12	107211898	0.32	0.49485	LP
GhMAGL16	rsGhir_A12_107212077	A12	107212077	0.185	0.732828	LP
GhMAGL16	rsGhir_A12_107212335	A12	107212335	0.655	0.183759	LP
GhMAGL16	rsGhir_A12_107212358	A12	107212358	0.655	0.183759	LP
GhMAGL16	rsGhir_A12_107212663	A12	107212663	0.76	0.119186	LP
GhMAGL17	rsGhir_D02_61250189	D02	61250189	0.853	0.069051	LP
GhMAGL17	rsGhir_D02_61250247	D02	61250247	0.841	0.075204	LP
GhMAGL17	rsGhir_D02_61250251	D02	61250251	0.68	0.167491	LP
GhMAGL17	rsGhir_D02_61250291	D02	61250291	0.68	0.167491	LP
GhMAGL17	rsGhir_D02_61250421	D02	61250421	0.803	0.0952845	LP
GhMAGL17	rsGhir_D02_61250690	D02	61250690	0.757	0.120904	LP
GhMAGL17	rsGhir_D02_61250705	D02	61250705	0.757	0.120904	LP
GhMAGL17	rsGhir_D02_61250712	D02	61250712	0.757	0.120904	LP
GhMAGL17	rsGhir_D02_61250740	D02	61250740	0.762	0.118045	LP
GhMAGL17	rsGhir_D02_61250864	D02	61250864	0.776	0.110138	LP
GhMAGL17	rsGhir_D02_61250937	D02	61250937	0.792	0.101275	LP
GhMAGL17	rsGhir_D02_61251087	D02	61251087	0.658	0.181774	LP
GhMAGL17	rsGhir_D02_61251835	D02	61251835	0.771	0.112946	LP
GhMAGL17	rsGhir_D02_61251952	D02	61251952	0.505	0.296709	LP
GhMAGL17	rsGhir_D02_61252004	D02	61252004	0.878	0.0565055	LP
GhMAGL17	rsGhir_D02_61252154	D02	61252154	0.842	0.0746879	LP
GhMAGL17	rsGhir_D02_61252280	D02	61252280	0.987	0.00568285	LP
GhMAGL17	rsGhir_D02_61252796	D02	61252796	0.54	0.267606	LP
GhMAGL17	rsGhir_D02_61253044	D02	61253044	0.621	0.206908	LP
GhMAGL17	rsGhir_D02_61255793	D02	61255793	0.605	0.218245	LP
GhMAGL17	rsGhir_D02_61256130	D02	61256130	0.816	0.0883098	LP
GhMAGL17	rsGhir_D02_61256173	D02	61256173	0.766	0.115771	LP
GhMAGL17	rsGhir_D02_61256212	D02	61256212	0.647	0.189096	LP
GhMAGL17	rsGhir_D02_61256370	D02	61256370	0.772	0.112383	LP
GhMAGL17	rsGhir_D02_61256438	D02	61256438	0.607	0.216811	LP
GhMAGL17	rsGhir_D02_61256487	D02	61256487	0.607	0.216811	LP
GhMAGL17	rsGhir_D02_61256528	D02	61256528	0.898	0.0467237	LP
GhMAGL17	rsGhir_D02_61256531	D02	61256531	0.898	0.0467237	LP
GhMAGL17	rsGhir_D02_61256706	D02	61256706	0.944	0.025028	LP
GhMAGL17	rsGhir_D02_61256712	D02	61256712	0.755	0.122053	LP
GhMAGL17	rsGhir_D02_61256953	D02	61256953	0.907	0.0423927	LP
GhMAGL17	rsGhir_D02_61256979	D02	61256979	0.737	0.132533	LP
GhMAGL17	rsGhir_D02_61257251	D02	61257251	0.75	0.124939	LP
GhMAGL17	rsGhir_D02_61257342	D02	61257342	0.75	0.124939	LP
GhMAGL17	rsGhir_D02_61257362	D02	61257362	0.75	0.124939	LP
GhMAGL17	rsGhir_D02_61257387	D02	61257387	0.75	0.124939	LP
GhMAGL17	rsGhir_D02_61257450	D02	61257450	0.545	0.263603	LP
GhMAGL17	rsGhir_D02_61257474	D02	61257474	0.545	0.263603	LP
GhMAGL17	rsGhir_D02_61257569	D02	61257569	0.545	0.263603	LP
GhMAGL17	rsGhir_D02_61257609	D02	61257609	0.677	0.169411	LP
GhMAGL17	rsGhir_D02_61257830	D02	61257830	0.671	0.173277	LP
GhMAGL18	rsGhir_D03_21887304	D03	21887304	0.798	0.0979971	LP
GhMAGL19	rsGhir_D04_555877	D04	555877	0.024	1.61979	LP
GhMAGL19	rsGhir_D04_555973	D04	555973	0.091	1.04096	LP
GhMAGL19	rsGhir_D04_556777	D04	556777	0.06	1.22185	LP
GhMAGL19	rsGhir_D04_557246	D04	557246	0.0415	1.38195	LP
GhMAGL23	rsGhir_D06_60780157	D06	60780157	0.127	0.896196	LP
GhMAGL23	rsGhir_D06_60780560	D06	60780560	0.108	0.966576	LP
GhMAGL23	rsGhir_D06_60780683	D06	60780683	0.108	0.966576	LP
GhMAGL23	rsGhir_D06_60780734	D06	60780734	0.127	0.896196	LP
GhMAGL23	rsGhir_D06_60780776	D06	60780776	0.127	0.896196	LP
GhMAGL23	rsGhir_D06_60783016	D06	60783016	0.16	0.79588	LP
GhMAGL23	rsGhir_D06_60783094	D06	60783094	0.254	0.595166	LP
GhMAGL23	rsGhir_D06_60783278	D06	60783278	0.327	0.485452	LP
GhMAGL23	rsGhir_D06_60783977	D06	60783977	0.651	0.186419	LP
GhMAGL23	rsGhir_D06_60784482	D06	60784482	0.206	0.686133	LP
GhMAGL23	rsGhir_D06_60784578	D06	60784578	0.192	0.716699	LP
GhMAGL23	rsGhir_D06_60784609	D06	60784609	0.694	0.158641	LP
GhMAGL23	rsGhir_D06_60784737	D06	60784737	0.151	0.821023	LP
GhMAGL23	rsGhir_D06_60784742	D06	60784742	0.151	0.821023	LP
GhMAGL23	rsGhir_D06_60784749	D06	60784749	0.205	0.688246	LP
GhMAGL23	rsGhir_D06_60784816	D06	60784816	0.143	0.844664	LP
GhMAGL23	rsGhir_D06_60784835	D06	60784835	0.143	0.844664	LP
GhMAGL23	rsGhir_D06_60784837	D06	60784837	0.143	0.844664	LP
GhMAGL23	rsGhir_D06_60785987	D06	60785987	0.0827	1.08249	LP
GhMAGL23	rsGhir_D06_60786077	D06	60786077	0.303	0.518557	LP
GhMAGL23	rsGhir_D06_60786099	D06	60786099	0.105	0.978811	LP
GhMAGL23	rsGhir_D06_60786176	D06	60786176	0.167	0.777284	LP
GhMAGL23	rsGhir_D06_60786450	D06	60786450	0.225	0.647817	LP
GhMAGL23	rsGhir_D06_60786602	D06	60786602	0.101	0.995679	LP
GhMAGL23	rsGhir_D06_60787180	D06	60787180	0.166	0.779892	LP
GhMAGL24	rsGhir_D06_66751406	D06	66751406	0.00414	2.383	LP
GhMAGL24	rsGhir_D06_66751532	D06	66751532	0.102	0.9914	LP
GhMAGL24	rsGhir_D06_66752102	D06	66752102	0.0966	1.01502	LP
GhMAGL24	rsGhir_D06_66752131	D06	66752131	0.0378	1.42251	LP
GhMAGL24	rsGhir_D06_66753162	D06	66753162	0.0849	1.07109	LP
GhMAGL24	rsGhir_D06_66754661	D06	66754661	0.0216	1.66555	LP
GhMAGL24	rsGhir_D06_66754963	D06	66754963	0.0334	1.47625	LP
GhMAGL24	rsGhir_D06_66755091	D06	66755091	0.0649	1.18776	LP
GhMAGL24	rsGhir_D06_66755218	D06	66755218	0.0333	1.47756	LP
GhMAGL24	rsGhir_D06_66755234	D06	66755234	0.032	1.49485	LP
GhMAGL24	rsGhir_D06_66755235	D06	66755235	0.032	1.49485	LP
GhMAGL24	rsGhir_D06_66755251	D06	66755251	0.032	1.49485	LP
GhMAGL24	rsGhir_D06_66755265	D06	66755265	0.0304	1.51713	LP
GhMAGL24	rsGhir_D06_66755328	D06	66755328	0.0171	1.767	LP
GhMAGL25	rsGhir_D07_2743320	D07	2743320	0.463	0.334419	LP
GhMAGL27	rsGhir_D10_61926989	D10	61926989	0.718	0.143876	LP
GhMAGL27	rsGhir_D10_61927054	D10	61927054	0.763	0.117475	LP
GhMAGL27	rsGhir_D10_61927180	D10	61927180	0.879	0.0560111	LP
GhMAGL27	rsGhir_D10_61927183	D10	61927183	0.879	0.0560111	LP
GhMAGL27	rsGhir_D10_61927406	D10	61927406	0.847	0.0721166	LP
GhMAGL27	rsGhir_D10_61927823	D10	61927823	0.379	0.421361	LP
GhMAGL27	rsGhir_D10_61927849	D10	61927849	0.376	0.424812	LP
GhMAGL27	rsGhir_D10_61927963	D10	61927963	0.653	0.185087	LP
GhMAGL27	rsGhir_D10_61928014	D10	61928014	0.653	0.185087	LP
GhMAGL27	rsGhir_D10_61928035	D10	61928035	0.552	0.258061	LP
GhMAGL27	rsGhir_D10_61928494	D10	61928494	0.552	0.258061	LP
GhMAGL27	rsGhir_D10_61928563	D10	61928563	0.304	0.517126	LP
GhMAGL27	rsGhir_D10_61930199	D10	61930199	0.0861	1.065	LP
GhMAGL27	rsGhir_D10_61930245	D10	61930245	0.353	0.452225	LP
GhMAGL27	rsGhir_D10_61930325	D10	61930325	0.137	0.863279	LP
GhMAGL27	rsGhir_D10_61930632	D10	61930632	0.293	0.533132	LP
GhMAGL27	rsGhir_D10_61930638	D10	61930638	0.293	0.533132	LP
GhMAGL27	rsGhir_D10_61930940	D10	61930940	0.215	0.667562	LP
GhMAGL27	rsGhir_D10_61931063	D10	61931063	0.201	0.696804	LP
GhMAGL27	rsGhir_D10_61931095	D10	61931095	0.201	0.696804	LP
GhMAGL27	rsGhir_D10_61931283	D10	61931283	0.342	0.465974	LP
GhMAGL27	rsGhir_D10_61931696	D10	61931696	0.315	0.501689	LP
GhMAGL27	rsGhir_D10_61931959	D10	61931959	0.552	0.258061	LP
GhMAGL27	rsGhir_D10_61932495	D10	61932495	0.635	0.197226	LP
GhMAGL27	rsGhir_D10_61932897	D10	61932897	0.696	0.157391	LP
GhMAGL27	rsGhir_D10_61933039	D10	61933039	0.431	0.365523	LP
GhMAGL27	rsGhir_D10_61933150	D10	61933150	0.376	0.424812	LP
GhMAGL27	rsGhir_D10_61933316	D10	61933316	0.276	0.559091	LP
GhMAGL27	rsGhir_D10_61933360	D10	61933360	0.419	0.377786	LP
GhMAGL27	rsGhir_D10_61933371	D10	61933371	0.419	0.377786	LP
GhMAGL27	rsGhir_D10_61933467	D10	61933467	0.341	0.467246	LP
GhMAGL27	rsGhir_D10_61933486	D10	61933486	0.276	0.559091	LP
GhMAGL27	rsGhir_D10_61933943	D10	61933943	0.382	0.417937	LP
GhMAGL27	rsGhir_D10_61934148	D10	61934148	0.156	0.806875	LP
GhMAGL27	rsGhir_D10_61934410	D10	61934410	0.486	0.313364	LP
GhMAGL27	rsGhir_D10_61934533	D10	61934533	0.156	0.806875	LP
GhMAGL28	rsGhir_D10_61935974	D10	61935974	0.659	0.181115	LP
GhMAGL28	rsGhir_D10_61936719	D10	61936719	0.795	0.0996329	LP
GhMAGL28	rsGhir_D10_61936854	D10	61936854	0.577	0.238824	LP
GhMAGL28	rsGhir_D10_61936859	D10	61936859	0.21	0.677781	LP
GhMAGL28	rsGhir_D10_61936968	D10	61936968	0.156	0.806875	LP
GhMAGL28	rsGhir_D10_61937073	D10	61937073	0.37	0.431798	LP
GhMAGL28	rsGhir_D10_61937095	D10	61937095	0.118	0.928118	LP
GhMAGL30	rsGhir_D12_62178530	D12	62178530	0.252	0.598599	LP
GhMAGL30	rsGhir_D12_62180294	D12	62180294	0.289	0.539102	LP
GhMAGL2	rsGhir_A03_102410836	A03	102410836	0.0631	1.19997	NFFB
GhMAGL2	rsGhir_A03_102411533	A03	102411533	0.0777	1.10958	NFFB
GhMAGL2	rsGhir_A03_102411602	A03	102411602	0.169	0.772113	NFFB
GhMAGL2	rsGhir_A03_102411896	A03	102411896	0.0998	1.00087	NFFB
GhMAGL2	rsGhir_A03_102412058	A03	102412058	0.0596	1.22475	NFFB
GhMAGL2	rsGhir_A03_102412903	A03	102412903	0.00921	2.03574	NFFB
GhMAGL2	rsGhir_A03_102413456	A03	102413456	0.37	0.431798	NFFB
GhMAGL2	rsGhir_A03_102416457	A03	102416457	0.0596	1.22475	NFFB
GhMAGL2	rsGhir_A03_102416858	A03	102416858	0.0584	1.23359	NFFB
GhMAGL2	rsGhir_A03_102417490	A03	102417490	0.0989	1.0048	NFFB
GhMAGL3	rsGhir_A05_4498154	A05	4498154	0.818	0.0872467	NFFB
GhMAGL4	rsGhir_A05_108743745	A05	108743745	0.362	0.441291	NFFB
GhMAGL4	rsGhir_A05_108743912	A05	108743912	0.497	0.303644	NFFB
GhMAGL4	rsGhir_A05_108744055	A05	108744055	0.737	0.132533	NFFB
GhMAGL4	rsGhir_A05_108744074	A05	108744074	0.737	0.132533	NFFB
GhMAGL4	rsGhir_A05_108744090	A05	108744090	0.737	0.132533	NFFB
GhMAGL4	rsGhir_A05_108744344	A05	108744344	0.899	0.0462403	NFFB
GhMAGL4	rsGhir_A05_108744951	A05	108744951	0.899	0.0462403	NFFB
GhMAGL4	rsGhir_A05_108745032	A05	108745032	0.698	0.156145	NFFB
GhMAGL4	rsGhir_A05_108745040	A05	108745040	0.698	0.156145	NFFB
GhMAGL4	rsGhir_A05_108745195	A05	108745195	0.575	0.240332	NFFB
GhMAGL4	rsGhir_A05_108745422	A05	108745422	0.824	0.0840728	NFFB
GhMAGL4	rsGhir_A05_108745424	A05	108745424	0.824	0.0840728	NFFB
GhMAGL4	rsGhir_A05_108745484	A05	108745484	0.765	0.116339	NFFB
GhMAGL4	rsGhir_A05_108745513	A05	108745513	0.765	0.116339	NFFB
GhMAGL4	rsGhir_A05_108745598	A05	108745598	0.969	0.0136762	NFFB
GhMAGL4	rsGhir_A05_108746306	A05	108746306	0.358	0.446117	NFFB
GhMAGL4	rsGhir_A05_108747347	A05	108747347	0.501	0.300162	NFFB
GhMAGL4	rsGhir_A05_108747394	A05	108747394	0.763	0.117475	NFFB
GhMAGL4	rsGhir_A05_108747535	A05	108747535	0.448	0.348722	NFFB
GhMAGL4	rsGhir_A05_108748043	A05	108748043	0.797	0.0985417	NFFB
GhMAGL6	rsGhir_A06_117778245	A06	117778245	0.36	0.443697	NFFB
GhMAGL6	rsGhir_A06_117781089	A06	117781089	0.982	0.00788851	NFFB
GhMAGL6	rsGhir_A06_117781117	A06	117781117	0.917	0.0376307	NFFB
GhMAGL6	rsGhir_A06_117781293	A06	117781293	0.427	0.369572	NFFB
GhMAGL6	rsGhir_A06_117781367	A06	117781367	0.783	0.106238	NFFB
GhMAGL6	rsGhir_A06_117781524	A06	117781524	0.331	0.480172	NFFB
GhMAGL6	rsGhir_A06_117781781	A06	117781781	0.164	0.785156	NFFB
GhMAGL6	rsGhir_A06_117782057	A06	117782057	0.193	0.714443	NFFB
GhMAGL6	rsGhir_A06_117782205	A06	117782205	0.761	0.118615	NFFB
GhMAGL6	rsGhir_A06_117782341	A06	117782341	0.259	0.5867	NFFB
GhMAGL6	rsGhir_A06_117782398	A06	117782398	0.484	0.315155	NFFB
GhMAGL6	rsGhir_A06_117782488	A06	117782488	0.627	0.202732	NFFB
GhMAGL6	rsGhir_A06_117782619	A06	117782619	0.429	0.367543	NFFB
GhMAGL12	rsGhir_A10_109330204	A10	109330204	0.553	0.257275	NFFB
GhMAGL12	rsGhir_A10_109331416	A10	109331416	0.815	0.0888424	NFFB
GhMAGL12	rsGhir_A10_109331443	A10	109331443	0.815	0.0888424	NFFB
GhMAGL12	rsGhir_A10_109331766	A10	109331766	0.439	0.357535	NFFB
GhMAGL12	rsGhir_A10_109331874	A10	109331874	0.37	0.431798	NFFB
GhMAGL12	rsGhir_A10_109333291	A10	109333291	0.919	0.0366845	NFFB
GhMAGL12	rsGhir_A10_109333838	A10	109333838	0.553	0.257275	NFFB
GhMAGL12	rsGhir_A10_109334338	A10	109334338	0.575	0.240332	NFFB
GhMAGL12	rsGhir_A10_109335461	A10	109335461	0.553	0.257275	NFFB
GhMAGL12	rsGhir_A10_109335593	A10	109335593	0.218	0.661544	NFFB
GhMAGL12	rsGhir_A10_109335690	A10	109335690	0.739	0.131356	NFFB
GhMAGL12	rsGhir_A10_109335771	A10	109335771	0.553	0.257275	NFFB
GhMAGL12	rsGhir_A10_109335799	A10	109335799	0.16	0.79588	NFFB
GhMAGL12	rsGhir_A10_109335859	A10	109335859	0.487	0.312471	NFFB
GhMAGL12	rsGhir_A10_109336379	A10	109336379	0.936	0.0287242	NFFB
GhMAGL12	rsGhir_A10_109336429	A10	109336429	0.376	0.424812	NFFB
GhMAGL12	rsGhir_A10_109336460	A10	109336460	0.754	0.122629	NFFB
GhMAGL12	rsGhir_A10_109336630	A10	109336630	0.855	0.0680339	NFFB
GhMAGL12	rsGhir_A10_109336679	A10	109336679	0.247	0.607303	NFFB
GhMAGL12	rsGhir_A10_109336691	A10	109336691	0.685	0.164309	NFFB
GhMAGL12	rsGhir_A10_109336725	A10	109336725	0.733	0.134896	NFFB
GhMAGL12	rsGhir_A10_109336854	A10	109336854	0.661	0.179799	NFFB
GhMAGL12	rsGhir_A10_109336897	A10	109336897	0.321	0.493495	NFFB
GhMAGL12	rsGhir_A10_109336932	A10	109336932	0.938	0.0277972	NFFB
GhMAGL12	rsGhir_A10_109337089	A10	109337089	0.246	0.609065	NFFB
GhMAGL12	rsGhir_A10_109337138	A10	109337138	0.951	0.0218195	NFFB
GhMAGL13	rsGhir_A10_109337824	A10	109337824	0.919	0.0366845	NFFB
GhMAGL13	rsGhir_A10_109338171	A10	109338171	0.541	0.266803	NFFB
GhMAGL13	rsGhir_A10_109338332	A10	109338332	0.827	0.0824945	NFFB
GhMAGL13	rsGhir_A10_109338377	A10	109338377	0.827	0.0824945	NFFB
GhMAGL13	rsGhir_A10_109338551	A10	109338551	0.994	0.00261362	NFFB
GhMAGL13	rsGhir_A10_109339068	A10	109339068	0.827	0.0824945	NFFB
GhMAGL13	rsGhir_A10_109339999	A10	109339999	0.438	0.358526	NFFB
GhMAGL13	rsGhir_A10_109340024	A10	109340024	0.358	0.446117	NFFB
GhMAGL13	rsGhir_A10_109340047	A10	109340047	0.764	0.116907	NFFB
GhMAGL13	rsGhir_A10_109340199	A10	109340199	0.154	0.812479	NFFB
GhMAGL13	rsGhir_A10_109340221	A10	109340221	0.541	0.266803	NFFB
GhMAGL13	rsGhir_A10_109340583	A10	109340583	0.372	0.429457	NFFB
GhMAGL13	rsGhir_A10_109340794	A10	109340794	0.345	0.462181	NFFB
GhMAGL13	rsGhir_A10_109341078	A10	109341078	0.189	0.723538	NFFB
GhMAGL13	rsGhir_A10_109341115	A10	109341115	0.292	0.534617	NFFB
GhMAGL13	rsGhir_A10_109341659	A10	109341659	0.138	0.860121	NFFB
GhMAGL13	rsGhir_A10_109341710	A10	109341710	0.738	0.131944	NFFB
GhMAGL13	rsGhir_A10_109342347	A10	109342347	0.428	0.368556	NFFB
GhMAGL14	rsGhir_A11_12336208	A11	12336208	0.727	0.138466	NFFB
GhMAGL14	rsGhir_A11_12337469	A11	12337469	0.165	0.782516	NFFB
GhMAGL14	rsGhir_A11_12337493	A11	12337493	0.764	0.116907	NFFB
GhMAGL14	rsGhir_A11_12338848	A11	12338848	0.653	0.185087	NFFB
GhMAGL14	rsGhir_A11_12338853	A11	12338853	0.792	0.101275	NFFB
GhMAGL16	rsGhir_A12_107208973	A12	107208973	0.734	0.134304	NFFB
GhMAGL16	rsGhir_A12_107209624	A12	107209624	0.63	0.200659	NFFB
GhMAGL16	rsGhir_A12_107210041	A12	107210041	0.575	0.240332	NFFB
GhMAGL16	rsGhir_A12_107210078	A12	107210078	0.49	0.309804	NFFB
GhMAGL16	rsGhir_A12_107210922	A12	107210922	0.155	0.809668	NFFB
GhMAGL16	rsGhir_A12_107210923	A12	107210923	0.155	0.809668	NFFB
GhMAGL16	rsGhir_A12_107210937	A12	107210937	0.0451	1.34582	NFFB
GhMAGL16	rsGhir_A12_107211898	A12	107211898	0.0308	1.51145	NFFB
GhMAGL16	rsGhir_A12_107212077	A12	107212077	0.0578	1.23807	NFFB
GhMAGL16	rsGhir_A12_107212335	A12	107212335	0.849	0.0710923	NFFB
GhMAGL16	rsGhir_A12_107212358	A12	107212358	0.849	0.0710923	NFFB
GhMAGL16	rsGhir_A12_107212663	A12	107212663	0.168	0.774691	NFFB
GhMAGL17	rsGhir_D02_61250189	D02	61250189	0.738	0.131944	NFFB
GhMAGL17	rsGhir_D02_61250247	D02	61250247	0.931	0.0310503	NFFB
GhMAGL17	rsGhir_D02_61250251	D02	61250251	0.541	0.266803	NFFB
GhMAGL17	rsGhir_D02_61250291	D02	61250291	0.541	0.266803	NFFB
GhMAGL17	rsGhir_D02_61250421	D02	61250421	0.431	0.365523	NFFB
GhMAGL17	rsGhir_D02_61250690	D02	61250690	0.947	0.02365	NFFB
GhMAGL17	rsGhir_D02_61250705	D02	61250705	0.947	0.02365	NFFB
GhMAGL17	rsGhir_D02_61250712	D02	61250712	0.947	0.02365	NFFB
GhMAGL17	rsGhir_D02_61250740	D02	61250740	0.956	0.0195421	NFFB
GhMAGL17	rsGhir_D02_61250864	D02	61250864	0.856	0.0675262	NFFB
GhMAGL17	rsGhir_D02_61250937	D02	61250937	0.965	0.0154727	NFFB
GhMAGL17	rsGhir_D02_61251087	D02	61251087	0.501	0.300162	NFFB
GhMAGL17	rsGhir_D02_61251835	D02	61251835	0.741	0.130182	NFFB
GhMAGL17	rsGhir_D02_61251952	D02	61251952	0.543	0.2652	NFFB
GhMAGL17	rsGhir_D02_61252004	D02	61252004	0.535	0.271646	NFFB
GhMAGL17	rsGhir_D02_61252154	D02	61252154	0.919	0.0366845	NFFB
GhMAGL17	rsGhir_D02_61252280	D02	61252280	0.783	0.106238	NFFB
GhMAGL17	rsGhir_D02_61252796	D02	61252796	0.468	0.329754	NFFB
GhMAGL17	rsGhir_D02_61253044	D02	61253044	0.618	0.209012	NFFB
GhMAGL17	rsGhir_D02_61255793	D02	61255793	0.857	0.0670192	NFFB
GhMAGL17	rsGhir_D02_61256130	D02	61256130	0.619	0.208309	NFFB
GhMAGL17	rsGhir_D02_61256173	D02	61256173	0.774	0.111259	NFFB
GhMAGL17	rsGhir_D02_61256212	D02	61256212	0.835	0.0783135	NFFB
GhMAGL17	rsGhir_D02_61256370	D02	61256370	0.429	0.367543	NFFB
GhMAGL17	rsGhir_D02_61256438	D02	61256438	0.813	0.0899095	NFFB
GhMAGL17	rsGhir_D02_61256487	D02	61256487	0.813	0.0899095	NFFB
GhMAGL17	rsGhir_D02_61256528	D02	61256528	0.819	0.0867161	NFFB
GhMAGL17	rsGhir_D02_61256531	D02	61256531	0.819	0.0867161	NFFB
GhMAGL17	rsGhir_D02_61256706	D02	61256706	0.941	0.0264104	NFFB
GhMAGL17	rsGhir_D02_61256712	D02	61256712	0.719	0.143271	NFFB
GhMAGL17	rsGhir_D02_61256953	D02	61256953	0.881	0.0550241	NFFB
GhMAGL17	rsGhir_D02_61256979	D02	61256979	0.209	0.679854	NFFB
GhMAGL17	rsGhir_D02_61257251	D02	61257251	0.87	0.0604807	NFFB
GhMAGL17	rsGhir_D02_61257342	D02	61257342	0.87	0.0604807	NFFB
GhMAGL17	rsGhir_D02_61257362	D02	61257362	0.87	0.0604807	NFFB
GhMAGL17	rsGhir_D02_61257387	D02	61257387	0.87	0.0604807	NFFB
GhMAGL17	rsGhir_D02_61257450	D02	61257450	0.852	0.0695604	NFFB
GhMAGL17	rsGhir_D02_61257474	D02	61257474	0.852	0.0695604	NFFB
GhMAGL17	rsGhir_D02_61257569	D02	61257569	0.852	0.0695604	NFFB
GhMAGL17	rsGhir_D02_61257609	D02	61257609	0.671	0.173277	NFFB
GhMAGL17	rsGhir_D02_61257830	D02	61257830	0.997	0.00130484	NFFB
GhMAGL18	rsGhir_D03_21887304	D03	21887304	2.54e-05	4.59517	NFFB
GhMAGL19	rsGhir_D04_555877	D04	555877	0.911	0.0404816	NFFB
GhMAGL19	rsGhir_D04_555973	D04	555973	0.424	0.372634	NFFB
GhMAGL19	rsGhir_D04_556777	D04	556777	0.783	0.106238	NFFB
GhMAGL19	rsGhir_D04_557246	D04	557246	0.804	0.094744	NFFB
GhMAGL23	rsGhir_D06_60780157	D06	60780157	0.872	0.0594835	NFFB
GhMAGL23	rsGhir_D06_60780560	D06	60780560	0.672	0.172631	NFFB
GhMAGL23	rsGhir_D06_60780683	D06	60780683	0.679	0.16813	NFFB
GhMAGL23	rsGhir_D06_60780734	D06	60780734	0.872	0.0594835	NFFB
GhMAGL23	rsGhir_D06_60780776	D06	60780776	0.872	0.0594835	NFFB
GhMAGL23	rsGhir_D06_60783016	D06	60783016	0.91	0.0409586	NFFB
GhMAGL23	rsGhir_D06_60783094	D06	60783094	0.659	0.181115	NFFB
GhMAGL23	rsGhir_D06_60783278	D06	60783278	0.456	0.341035	NFFB
GhMAGL23	rsGhir_D06_60783977	D06	60783977	0.255	0.59346	NFFB
GhMAGL23	rsGhir_D06_60784482	D06	60784482	0.802	0.0958256	NFFB
GhMAGL23	rsGhir_D06_60784578	D06	60784578	0.686	0.163676	NFFB
GhMAGL23	rsGhir_D06_60784609	D06	60784609	0.905	0.0433514	NFFB
GhMAGL23	rsGhir_D06_60784737	D06	60784737	0.701	0.154282	NFFB
GhMAGL23	rsGhir_D06_60784742	D06	60784742	0.701	0.154282	NFFB
GhMAGL23	rsGhir_D06_60784749	D06	60784749	0.863	0.0639892	NFFB
GhMAGL23	rsGhir_D06_60784816	D06	60784816	0.611	0.213959	NFFB
GhMAGL23	rsGhir_D06_60784835	D06	60784835	0.611	0.213959	NFFB
GhMAGL23	rsGhir_D06_60784837	D06	60784837	0.611	0.213959	NFFB
GhMAGL23	rsGhir_D06_60785987	D06	60785987	0.982	0.00788851	NFFB
GhMAGL23	rsGhir_D06_60786077	D06	60786077	0.423	0.37366	NFFB
GhMAGL23	rsGhir_D06_60786099	D06	60786099	0.146	0.835647	NFFB
GhMAGL23	rsGhir_D06_60786176	D06	60786176	0.0296	1.52871	NFFB
GhMAGL23	rsGhir_D06_60786450	D06	60786450	0.553	0.257275	NFFB
GhMAGL23	rsGhir_D06_60786602	D06	60786602	0.652	0.185752	NFFB
GhMAGL23	rsGhir_D06_60787180	D06	60787180	0.703	0.153045	NFFB
GhMAGL24	rsGhir_D06_66751406	D06	66751406	0.737	0.132533	NFFB
GhMAGL24	rsGhir_D06_66751532	D06	66751532	0.304	0.517126	NFFB
GhMAGL24	rsGhir_D06_66752102	D06	66752102	0.87	0.0604807	NFFB
GhMAGL24	rsGhir_D06_66752131	D06	66752131	0.414	0.383	NFFB
GhMAGL24	rsGhir_D06_66753162	D06	66753162	0.61	0.21467	NFFB
GhMAGL24	rsGhir_D06_66754661	D06	66754661	0.299	0.524329	NFFB
GhMAGL24	rsGhir_D06_66754963	D06	66754963	0.814	0.0893756	NFFB
GhMAGL24	rsGhir_D06_66755091	D06	66755091	0.826	0.08302	NFFB
GhMAGL24	rsGhir_D06_66755218	D06	66755218	0.905	0.0433514	NFFB
GhMAGL24	rsGhir_D06_66755234	D06	66755234	0.669	0.174574	NFFB
GhMAGL24	rsGhir_D06_66755235	D06	66755235	0.669	0.174574	NFFB
GhMAGL24	rsGhir_D06_66755251	D06	66755251	0.669	0.174574	NFFB
GhMAGL24	rsGhir_D06_66755265	D06	66755265	0.835	0.0783135	NFFB
GhMAGL24	rsGhir_D06_66755328	D06	66755328	0.937	0.0282604	NFFB
GhMAGL25	rsGhir_D07_2743320	D07	2743320	0.118	0.928118	NFFB
GhMAGL27	rsGhir_D10_61926989	D10	61926989	0.444	0.352617	NFFB
GhMAGL27	rsGhir_D10_61927054	D10	61927054	0.516	0.28735	NFFB
GhMAGL27	rsGhir_D10_61927180	D10	61927180	0.969	0.0136762	NFFB
GhMAGL27	rsGhir_D10_61927183	D10	61927183	0.969	0.0136762	NFFB
GhMAGL27	rsGhir_D10_61927406	D10	61927406	0.998	0.000869459	NFFB
GhMAGL27	rsGhir_D10_61927823	D10	61927823	0.564	0.248721	NFFB
GhMAGL27	rsGhir_D10_61927849	D10	61927849	0.691	0.160522	NFFB
GhMAGL27	rsGhir_D10_61927963	D10	61927963	0.266	0.575118	NFFB
GhMAGL27	rsGhir_D10_61928014	D10	61928014	0.266	0.575118	NFFB
GhMAGL27	rsGhir_D10_61928035	D10	61928035	0.328	0.484126	NFFB
GhMAGL27	rsGhir_D10_61928494	D10	61928494	0.328	0.484126	NFFB
GhMAGL27	rsGhir_D10_61928563	D10	61928563	0.441	0.355561	NFFB
GhMAGL27	rsGhir_D10_61930199	D10	61930199	0.326	0.486782	NFFB
GhMAGL27	rsGhir_D10_61930245	D10	61930245	0.955	0.0199966	NFFB
GhMAGL27	rsGhir_D10_61930325	D10	61930325	0.154	0.812479	NFFB
GhMAGL27	rsGhir_D10_61930632	D10	61930632	0.0425	1.37161	NFFB
GhMAGL27	rsGhir_D10_61930638	D10	61930638	0.0425	1.37161	NFFB
GhMAGL27	rsGhir_D10_61930940	D10	61930940	0.12	0.920819	NFFB
GhMAGL27	rsGhir_D10_61931063	D10	61931063	0.0892	1.04964	NFFB
GhMAGL27	rsGhir_D10_61931095	D10	61931095	0.0892	1.04964	NFFB
GhMAGL27	rsGhir_D10_61931283	D10	61931283	0.982	0.00788851	NFFB
GhMAGL27	rsGhir_D10_61931696	D10	61931696	0.196	0.707744	NFFB
GhMAGL27	rsGhir_D10_61931959	D10	61931959	0.328	0.484126	NFFB
GhMAGL27	rsGhir_D10_61932495	D10	61932495	0.716	0.145087	NFFB
GhMAGL27	rsGhir_D10_61932897	D10	61932897	0.246	0.609065	NFFB
GhMAGL27	rsGhir_D10_61933039	D10	61933039	0.46	0.337242	NFFB
GhMAGL27	rsGhir_D10_61933150	D10	61933150	0.691	0.160522	NFFB
GhMAGL27	rsGhir_D10_61933316	D10	61933316	0.731	0.136083	NFFB
GhMAGL27	rsGhir_D10_61933360	D10	61933360	0.381	0.419075	NFFB
GhMAGL27	rsGhir_D10_61933371	D10	61933371	0.381	0.419075	NFFB
GhMAGL27	rsGhir_D10_61933467	D10	61933467	0.355	0.449772	NFFB
GhMAGL27	rsGhir_D10_61933486	D10	61933486	0.731	0.136083	NFFB
GhMAGL27	rsGhir_D10_61933943	D10	61933943	0.612	0.213249	NFFB
GhMAGL27	rsGhir_D10_61934148	D10	61934148	0.0678	1.16877	NFFB
GhMAGL27	rsGhir_D10_61934410	D10	61934410	0.445	0.35164	NFFB
GhMAGL27	rsGhir_D10_61934533	D10	61934533	0.0678	1.16877	NFFB
GhMAGL28	rsGhir_D10_61935974	D10	61935974	0.4	0.39794	NFFB
GhMAGL28	rsGhir_D10_61936719	D10	61936719	0.806	0.093665	NFFB
GhMAGL28	rsGhir_D10_61936854	D10	61936854	0.478	0.320572	NFFB
GhMAGL28	rsGhir_D10_61936859	D10	61936859	0.118	0.928118	NFFB
GhMAGL28	rsGhir_D10_61936968	D10	61936968	0.0678	1.16877	NFFB
GhMAGL28	rsGhir_D10_61937073	D10	61937073	0.38	0.420216	NFFB
GhMAGL28	rsGhir_D10_61937095	D10	61937095	0.0938	1.0278	NFFB
GhMAGL30	rsGhir_D12_62178530	D12	62178530	0.854	0.0685421	NFFB
GhMAGL30	rsGhir_D12_62180294	D12	62180294	0.794	0.100179	NFFB
GhMAGL2	rsGhir_A03_102410836	A03	102410836	0.736	0.133122	Oil
GhMAGL2	rsGhir_A03_102411533	A03	102411533	0.855	0.0680339	Oil
GhMAGL2	rsGhir_A03_102411602	A03	102411602	0.925	0.0338583	Oil
GhMAGL2	rsGhir_A03_102411896	A03	102411896	0.834	0.0788339	Oil
GhMAGL2	rsGhir_A03_102412058	A03	102412058	0.806	0.093665	Oil
GhMAGL2	rsGhir_A03_102412903	A03	102412903	0.719	0.143271	Oil
GhMAGL2	rsGhir_A03_102413456	A03	102413456	0.172	0.764472	Oil
GhMAGL2	rsGhir_A03_102416457	A03	102416457	0.806	0.093665	Oil
GhMAGL2	rsGhir_A03_102416858	A03	102416858	0.607	0.216811	Oil
GhMAGL2	rsGhir_A03_102417490	A03	102417490	0.989	0.00480371	Oil
GhMAGL3	rsGhir_A05_4498154	A05	4498154	0.0021	2.67778	Oil
GhMAGL4	rsGhir_A05_108743745	A05	108743745	0.651	0.186419	Oil
GhMAGL4	rsGhir_A05_108743912	A05	108743912	0.746	0.127261	Oil
GhMAGL4	rsGhir_A05_108744055	A05	108744055	0.928	0.032452	Oil
GhMAGL4	rsGhir_A05_108744074	A05	108744074	0.928	0.032452	Oil
GhMAGL4	rsGhir_A05_108744090	A05	108744090	0.928	0.032452	Oil
GhMAGL4	rsGhir_A05_108744344	A05	108744344	0.582	0.235077	Oil
GhMAGL4	rsGhir_A05_108744951	A05	108744951	0.871	0.0599818	Oil
GhMAGL4	rsGhir_A05_108745032	A05	108745032	0.62	0.207608	Oil
GhMAGL4	rsGhir_A05_108745040	A05	108745040	0.62	0.207608	Oil
GhMAGL4	rsGhir_A05_108745195	A05	108745195	0.724	0.140261	Oil
GhMAGL4	rsGhir_A05_108745422	A05	108745422	0.915	0.0385789	Oil
GhMAGL4	rsGhir_A05_108745424	A05	108745424	0.915	0.0385789	Oil
GhMAGL4	rsGhir_A05_108745484	A05	108745484	0.911	0.0404816	Oil
GhMAGL4	rsGhir_A05_108745513	A05	108745513	0.911	0.0404816	Oil
GhMAGL4	rsGhir_A05_108745598	A05	108745598	0.697	0.156767	Oil
GhMAGL4	rsGhir_A05_108746306	A05	108746306	0.587	0.231362	Oil
GhMAGL4	rsGhir_A05_108747347	A05	108747347	0.79	0.102373	Oil
GhMAGL4	rsGhir_A05_108747394	A05	108747394	0.963	0.0163737	Oil
GhMAGL4	rsGhir_A05_108747535	A05	108747535	0.949	0.0227338	Oil
GhMAGL4	rsGhir_A05_108748043	A05	108748043	0.543	0.2652	Oil
GhMAGL6	rsGhir_A06_117778245	A06	117778245	0.977	0.0101054	Oil
GhMAGL6	rsGhir_A06_117781089	A06	117781089	0.000366	3.43652	Oil
GhMAGL6	rsGhir_A06_117781117	A06	117781117	0.000356	3.44855	Oil
GhMAGL6	rsGhir_A06_117781293	A06	117781293	0.000244	3.61261	Oil
GhMAGL6	rsGhir_A06_117781367	A06	117781367	0.000302	3.51999	Oil
GhMAGL6	rsGhir_A06_117781524	A06	117781524	0.000348	3.45842	Oil
GhMAGL6	rsGhir_A06_117781781	A06	117781781	0.0633	1.1986	Oil
GhMAGL6	rsGhir_A06_117782057	A06	117782057	0.000892	3.04964	Oil
GhMAGL6	rsGhir_A06_117782205	A06	117782205	0.000873	3.05899	Oil
GhMAGL6	rsGhir_A06_117782341	A06	117782341	0.000313	3.50446	Oil
GhMAGL6	rsGhir_A06_117782398	A06	117782398	0.0126	1.89963	Oil
GhMAGL6	rsGhir_A06_117782488	A06	117782488	0.000648	3.18842	Oil
GhMAGL6	rsGhir_A06_117782619	A06	117782619	0.000694	3.15864	Oil
GhMAGL12	rsGhir_A10_109330204	A10	109330204	0.205	0.688246	Oil
GhMAGL12	rsGhir_A10_109331416	A10	109331416	0.119	0.924453	Oil
GhMAGL12	rsGhir_A10_109331443	A10	109331443	0.119	0.924453	Oil
GhMAGL12	rsGhir_A10_109331766	A10	109331766	0.0453	1.3439	Oil
GhMAGL12	rsGhir_A10_109331874	A10	109331874	0.109	0.962574	Oil
GhMAGL12	rsGhir_A10_109333291	A10	109333291	0.537	0.270026	Oil
GhMAGL12	rsGhir_A10_109333838	A10	109333838	0.205	0.688246	Oil
GhMAGL12	rsGhir_A10_109334338	A10	109334338	0.395	0.403403	Oil
GhMAGL12	rsGhir_A10_109335461	A10	109335461	0.205	0.688246	Oil
GhMAGL12	rsGhir_A10_109335593	A10	109335593	0.177	0.752027	Oil
GhMAGL12	rsGhir_A10_109335690	A10	109335690	0.225	0.647817	Oil
GhMAGL12	rsGhir_A10_109335771	A10	109335771	0.205	0.688246	Oil
GhMAGL12	rsGhir_A10_109335799	A10	109335799	0.93	0.0315171	Oil
GhMAGL12	rsGhir_A10_109335859	A10	109335859	0.432	0.364516	Oil
GhMAGL12	rsGhir_A10_109336379	A10	109336379	0.826	0.08302	Oil
GhMAGL12	rsGhir_A10_109336429	A10	109336429	0.127	0.896196	Oil
GhMAGL12	rsGhir_A10_109336460	A10	109336460	0.658	0.181774	Oil
GhMAGL12	rsGhir_A10_109336630	A10	109336630	0.728	0.137869	Oil
GhMAGL12	rsGhir_A10_109336679	A10	109336679	0.903	0.0443122	Oil
GhMAGL12	rsGhir_A10_109336691	A10	109336691	0.575	0.240332	Oil
GhMAGL12	rsGhir_A10_109336725	A10	109336725	0.428	0.368556	Oil
GhMAGL12	rsGhir_A10_109336854	A10	109336854	0.328	0.484126	Oil
GhMAGL12	rsGhir_A10_109336897	A10	109336897	0.833	0.079355	Oil
GhMAGL12	rsGhir_A10_109336932	A10	109336932	0.599	0.222573	Oil
GhMAGL12	rsGhir_A10_109337089	A10	109337089	0.965	0.0154727	Oil
GhMAGL12	rsGhir_A10_109337138	A10	109337138	0.186	0.730487	Oil
GhMAGL13	rsGhir_A10_109337824	A10	109337824	0.422	0.374688	Oil
GhMAGL13	rsGhir_A10_109338171	A10	109338171	0.668	0.175224	Oil
GhMAGL13	rsGhir_A10_109338332	A10	109338332	0.604	0.218963	Oil
GhMAGL13	rsGhir_A10_109338377	A10	109338377	0.604	0.218963	Oil
GhMAGL13	rsGhir_A10_109338551	A10	109338551	0.869	0.0609802	Oil
GhMAGL13	rsGhir_A10_109339068	A10	109339068	0.604	0.218963	Oil
GhMAGL13	rsGhir_A10_109339999	A10	109339999	0.991	0.00392635	Oil
GhMAGL13	rsGhir_A10_109340024	A10	109340024	0.989	0.00480371	Oil
GhMAGL13	rsGhir_A10_109340047	A10	109340047	0.802	0.0958256	Oil
GhMAGL13	rsGhir_A10_109340199	A10	109340199	0.915	0.0385789	Oil
GhMAGL13	rsGhir_A10_109340221	A10	109340221	0.668	0.175224	Oil
GhMAGL13	rsGhir_A10_109340583	A10	109340583	0.489	0.310691	Oil
GhMAGL13	rsGhir_A10_109340794	A10	109340794	0.926	0.033389	Oil
GhMAGL13	rsGhir_A10_109341078	A10	109341078	0.923	0.0347983	Oil
GhMAGL13	rsGhir_A10_109341115	A10	109341115	0.592	0.227678	Oil
GhMAGL13	rsGhir_A10_109341659	A10	109341659	0.551	0.258848	Oil
GhMAGL13	rsGhir_A10_109341710	A10	109341710	0.431	0.365523	Oil
GhMAGL13	rsGhir_A10_109342347	A10	109342347	0.446	0.350665	Oil
GhMAGL14	rsGhir_A11_12336208	A11	12336208	0.0303	1.51856	Oil
GhMAGL14	rsGhir_A11_12337469	A11	12337469	0.666	0.176526	Oil
GhMAGL14	rsGhir_A11_12337493	A11	12337493	0.49	0.309804	Oil
GhMAGL14	rsGhir_A11_12338848	A11	12338848	0.966	0.0150229	Oil
GhMAGL14	rsGhir_A11_12338853	A11	12338853	0.559	0.252588	Oil
GhMAGL16	rsGhir_A12_107208973	A12	107208973	0.225	0.647817	Oil
GhMAGL16	rsGhir_A12_107209624	A12	107209624	0.222	0.653647	Oil
GhMAGL16	rsGhir_A12_107210041	A12	107210041	0.0653	1.18509	Oil
GhMAGL16	rsGhir_A12_107210078	A12	107210078	0.289	0.539102	Oil
GhMAGL16	rsGhir_A12_107210922	A12	107210922	0.779	0.108463	Oil
GhMAGL16	rsGhir_A12_107210923	A12	107210923	0.779	0.108463	Oil
GhMAGL16	rsGhir_A12_107210937	A12	107210937	0.16	0.79588	Oil
GhMAGL16	rsGhir_A12_107211898	A12	107211898	0.0855	1.06803	Oil
GhMAGL16	rsGhir_A12_107212077	A12	107212077	0.139	0.856985	Oil
GhMAGL16	rsGhir_A12_107212335	A12	107212335	0.235	0.628932	Oil
GhMAGL16	rsGhir_A12_107212358	A12	107212358	0.235	0.628932	Oil
GhMAGL16	rsGhir_A12_107212663	A12	107212663	0.462	0.335358	Oil
GhMAGL17	rsGhir_D02_61250189	D02	61250189	0.949	0.0227338	Oil
GhMAGL17	rsGhir_D02_61250247	D02	61250247	0.988	0.00524306	Oil
GhMAGL17	rsGhir_D02_61250251	D02	61250251	0.768	0.114639	Oil
GhMAGL17	rsGhir_D02_61250291	D02	61250291	0.768	0.114639	Oil
GhMAGL17	rsGhir_D02_61250421	D02	61250421	0.877	0.0570004	Oil
GhMAGL17	rsGhir_D02_61250690	D02	61250690	0.791	0.101824	Oil
GhMAGL17	rsGhir_D02_61250705	D02	61250705	0.791	0.101824	Oil
GhMAGL17	rsGhir_D02_61250712	D02	61250712	0.791	0.101824	Oil
GhMAGL17	rsGhir_D02_61250740	D02	61250740	0.872	0.0594835	Oil
GhMAGL17	rsGhir_D02_61250864	D02	61250864	0.921	0.0357404	Oil
GhMAGL17	rsGhir_D02_61250937	D02	61250937	0.983	0.00744648	Oil
GhMAGL17	rsGhir_D02_61251087	D02	61251087	0.725	0.139662	Oil
GhMAGL17	rsGhir_D02_61251835	D02	61251835	0.65	0.187087	Oil
GhMAGL17	rsGhir_D02_61251952	D02	61251952	0.275	0.560667	Oil
GhMAGL17	rsGhir_D02_61252004	D02	61252004	0.694	0.158641	Oil
GhMAGL17	rsGhir_D02_61252154	D02	61252154	0.934	0.0296531	Oil
GhMAGL17	rsGhir_D02_61252280	D02	61252280	0.558	0.253366	Oil
GhMAGL17	rsGhir_D02_61252796	D02	61252796	0.758	0.120331	Oil
GhMAGL17	rsGhir_D02_61253044	D02	61253044	0.749	0.125518	Oil
GhMAGL17	rsGhir_D02_61255793	D02	61255793	0.75	0.124939	Oil
GhMAGL17	rsGhir_D02_61256130	D02	61256130	0.896	0.047692	Oil
GhMAGL17	rsGhir_D02_61256173	D02	61256173	0.735	0.133713	Oil
GhMAGL17	rsGhir_D02_61256212	D02	61256212	0.937	0.0282604	Oil
GhMAGL17	rsGhir_D02_61256370	D02	61256370	0.761	0.118615	Oil
GhMAGL17	rsGhir_D02_61256438	D02	61256438	0.96	0.0177288	Oil
GhMAGL17	rsGhir_D02_61256487	D02	61256487	0.96	0.0177288	Oil
GhMAGL17	rsGhir_D02_61256528	D02	61256528	0.578	0.238072	Oil
GhMAGL17	rsGhir_D02_61256531	D02	61256531	0.578	0.238072	Oil
GhMAGL17	rsGhir_D02_61256706	D02	61256706	0.706	0.151195	Oil
GhMAGL17	rsGhir_D02_61256712	D02	61256712	0.825	0.0835461	Oil
GhMAGL17	rsGhir_D02_61256953	D02	61256953	0.87	0.0604807	Oil
GhMAGL17	rsGhir_D02_61256979	D02	61256979	0.671	0.173277	Oil
GhMAGL17	rsGhir_D02_61257251	D02	61257251	0.951	0.0218195	Oil
GhMAGL17	rsGhir_D02_61257342	D02	61257342	0.951	0.0218195	Oil
GhMAGL17	rsGhir_D02_61257362	D02	61257362	0.951	0.0218195	Oil
GhMAGL17	rsGhir_D02_61257387	D02	61257387	0.951	0.0218195	Oil
GhMAGL17	rsGhir_D02_61257450	D02	61257450	0.763	0.117475	Oil
GhMAGL17	rsGhir_D02_61257474	D02	61257474	0.763	0.117475	Oil
GhMAGL17	rsGhir_D02_61257569	D02	61257569	0.763	0.117475	Oil
GhMAGL17	rsGhir_D02_61257609	D02	61257609	0.732	0.135489	Oil
GhMAGL17	rsGhir_D02_61257830	D02	61257830	0.737	0.132533	Oil
GhMAGL18	rsGhir_D03_21887304	D03	21887304	0.852	0.0695604	Oil
GhMAGL19	rsGhir_D04_555877	D04	555877	0.463	0.334419	Oil
GhMAGL19	rsGhir_D04_555973	D04	555973	0.588	0.230623	Oil
GhMAGL19	rsGhir_D04_556777	D04	556777	0.705	0.151811	Oil
GhMAGL19	rsGhir_D04_557246	D04	557246	0.599	0.222573	Oil
GhMAGL23	rsGhir_D06_60780157	D06	60780157	0.698	0.156145	Oil
GhMAGL23	rsGhir_D06_60780560	D06	60780560	0.638	0.195179	Oil
GhMAGL23	rsGhir_D06_60780683	D06	60780683	0.697	0.156767	Oil
GhMAGL23	rsGhir_D06_60780734	D06	60780734	0.698	0.156145	Oil
GhMAGL23	rsGhir_D06_60780776	D06	60780776	0.698	0.156145	Oil
GhMAGL23	rsGhir_D06_60783016	D06	60783016	0.88	0.0555173	Oil
GhMAGL23	rsGhir_D06_60783094	D06	60783094	0.977	0.0101054	Oil
GhMAGL23	rsGhir_D06_60783278	D06	60783278	0.882	0.0545314	Oil
GhMAGL23	rsGhir_D06_60783977	D06	60783977	0.406	0.391474	Oil
GhMAGL23	rsGhir_D06_60784482	D06	60784482	0.924	0.034328	Oil
GhMAGL23	rsGhir_D06_60784578	D06	60784578	0.661	0.179799	Oil
GhMAGL23	rsGhir_D06_60784609	D06	60784609	0.066	1.18046	Oil
GhMAGL23	rsGhir_D06_60784737	D06	60784737	0.589	0.229885	Oil
GhMAGL23	rsGhir_D06_60784742	D06	60784742	0.589	0.229885	Oil
GhMAGL23	rsGhir_D06_60784749	D06	60784749	0.38	0.420216	Oil
GhMAGL23	rsGhir_D06_60784816	D06	60784816	0.444	0.352617	Oil
GhMAGL23	rsGhir_D06_60784835	D06	60784835	0.444	0.352617	Oil
GhMAGL23	rsGhir_D06_60784837	D06	60784837	0.444	0.352617	Oil
GhMAGL23	rsGhir_D06_60785987	D06	60785987	0.401	0.396856	Oil
GhMAGL23	rsGhir_D06_60786077	D06	60786077	0.92	0.0362122	Oil
GhMAGL23	rsGhir_D06_60786099	D06	60786099	0.824	0.0840728	Oil
GhMAGL23	rsGhir_D06_60786176	D06	60786176	0.999	0.000434512	Oil
GhMAGL23	rsGhir_D06_60786450	D06	60786450	0.832	0.0798767	Oil
GhMAGL23	rsGhir_D06_60786602	D06	60786602	0.717	0.144481	Oil
GhMAGL23	rsGhir_D06_60787180	D06	60787180	0.594	0.226214	Oil
GhMAGL24	rsGhir_D06_66751406	D06	66751406	0.0946	1.02411	Oil
GhMAGL24	rsGhir_D06_66751532	D06	66751532	0.462	0.335358	Oil
GhMAGL24	rsGhir_D06_66752102	D06	66752102	0.41	0.387216	Oil
GhMAGL24	rsGhir_D06_66752131	D06	66752131	0.256	0.59176	Oil
GhMAGL24	rsGhir_D06_66753162	D06	66753162	0.315	0.501689	Oil
GhMAGL24	rsGhir_D06_66754661	D06	66754661	0.195	0.709965	Oil
GhMAGL24	rsGhir_D06_66754963	D06	66754963	0.197	0.705534	Oil
GhMAGL24	rsGhir_D06_66755091	D06	66755091	0.362	0.441291	Oil
GhMAGL24	rsGhir_D06_66755218	D06	66755218	0.232	0.634512	Oil
GhMAGL24	rsGhir_D06_66755234	D06	66755234	0.273	0.563837	Oil
GhMAGL24	rsGhir_D06_66755235	D06	66755235	0.273	0.563837	Oil
GhMAGL24	rsGhir_D06_66755251	D06	66755251	0.273	0.563837	Oil
GhMAGL24	rsGhir_D06_66755265	D06	66755265	0.252	0.598599	Oil
GhMAGL24	rsGhir_D06_66755328	D06	66755328	0.183	0.737549	Oil
GhMAGL25	rsGhir_D07_2743320	D07	2743320	0.0226	1.64589	Oil
GhMAGL27	rsGhir_D10_61926989	D10	61926989	0.327	0.485452	Oil
GhMAGL27	rsGhir_D10_61927054	D10	61927054	0.269	0.570248	Oil
GhMAGL27	rsGhir_D10_61927180	D10	61927180	0.11	0.958607	Oil
GhMAGL27	rsGhir_D10_61927183	D10	61927183	0.11	0.958607	Oil
GhMAGL27	rsGhir_D10_61927406	D10	61927406	0.304	0.517126	Oil
GhMAGL27	rsGhir_D10_61927823	D10	61927823	0.769	0.114074	Oil
GhMAGL27	rsGhir_D10_61927849	D10	61927849	0.843	0.0741724	Oil
GhMAGL27	rsGhir_D10_61927963	D10	61927963	0.63	0.200659	Oil
GhMAGL27	rsGhir_D10_61928014	D10	61928014	0.63	0.200659	Oil
GhMAGL27	rsGhir_D10_61928035	D10	61928035	0.725	0.139662	Oil
GhMAGL27	rsGhir_D10_61928494	D10	61928494	0.725	0.139662	Oil
GhMAGL27	rsGhir_D10_61928563	D10	61928563	0.868	0.0614803	Oil
GhMAGL27	rsGhir_D10_61930199	D10	61930199	0.707	0.150581	Oil
GhMAGL27	rsGhir_D10_61930245	D10	61930245	0.712	0.14752	Oil
GhMAGL27	rsGhir_D10_61930325	D10	61930325	0.649	0.187755	Oil
GhMAGL27	rsGhir_D10_61930632	D10	61930632	0.94	0.0268721	Oil
GhMAGL27	rsGhir_D10_61930638	D10	61930638	0.94	0.0268721	Oil
GhMAGL27	rsGhir_D10_61930940	D10	61930940	0.875	0.0579919	Oil
GhMAGL27	rsGhir_D10_61931063	D10	61931063	0.832	0.0798767	Oil
GhMAGL27	rsGhir_D10_61931095	D10	61931095	0.832	0.0798767	Oil
GhMAGL27	rsGhir_D10_61931283	D10	61931283	0.896	0.047692	Oil
GhMAGL27	rsGhir_D10_61931696	D10	61931696	0.96	0.0177288	Oil
GhMAGL27	rsGhir_D10_61931959	D10	61931959	0.725	0.139662	Oil
GhMAGL27	rsGhir_D10_61932495	D10	61932495	0.962	0.0168249	Oil
GhMAGL27	rsGhir_D10_61932897	D10	61932897	0.537	0.270026	Oil
GhMAGL27	rsGhir_D10_61933039	D10	61933039	0.606	0.217527	Oil
GhMAGL27	rsGhir_D10_61933150	D10	61933150	0.843	0.0741724	Oil
GhMAGL27	rsGhir_D10_61933316	D10	61933316	0.853	0.069051	Oil
GhMAGL27	rsGhir_D10_61933360	D10	61933360	0.972	0.0123337	Oil
GhMAGL27	rsGhir_D10_61933371	D10	61933371	0.972	0.0123337	Oil
GhMAGL27	rsGhir_D10_61933467	D10	61933467	0.902	0.0447935	Oil
GhMAGL27	rsGhir_D10_61933486	D10	61933486	0.853	0.069051	Oil
GhMAGL27	rsGhir_D10_61933943	D10	61933943	0.889	0.0510982	Oil
GhMAGL27	rsGhir_D10_61934148	D10	61934148	0.684	0.164944	Oil
GhMAGL27	rsGhir_D10_61934410	D10	61934410	0.672	0.172631	Oil
GhMAGL27	rsGhir_D10_61934533	D10	61934533	0.684	0.164944	Oil
GhMAGL28	rsGhir_D10_61935974	D10	61935974	0.58	0.236572	Oil
GhMAGL28	rsGhir_D10_61936719	D10	61936719	0.248	0.605548	Oil
GhMAGL28	rsGhir_D10_61936854	D10	61936854	0.908	0.0419142	Oil
GhMAGL28	rsGhir_D10_61936859	D10	61936859	0.584	0.233587	Oil
GhMAGL28	rsGhir_D10_61936968	D10	61936968	0.684	0.164944	Oil
GhMAGL28	rsGhir_D10_61937073	D10	61937073	0.835	0.0783135	Oil
GhMAGL28	rsGhir_D10_61937095	D10	61937095	0.378	0.422508	Oil
GhMAGL30	rsGhir_D12_62178530	D12	62178530	0.132	0.879426	Oil
GhMAGL30	rsGhir_D12_62180294	D12	62180294	0.181	0.742321	Oil
GhMAGL2	rsGhir_A03_102410836	A03	102410836	0.0131	1.88273	PH
GhMAGL2	rsGhir_A03_102411533	A03	102411533	0.00758	2.12033	PH
GhMAGL2	rsGhir_A03_102411602	A03	102411602	0.0188	1.72584	PH
GhMAGL2	rsGhir_A03_102411896	A03	102411896	0.00672	2.17263	PH
GhMAGL2	rsGhir_A03_102412058	A03	102412058	0.00349	2.45717	PH
GhMAGL2	rsGhir_A03_102412903	A03	102412903	0.00102	2.9914	PH
GhMAGL2	rsGhir_A03_102413456	A03	102413456	0.908	0.0419142	PH
GhMAGL2	rsGhir_A03_102416457	A03	102416457	0.00349	2.45717	PH
GhMAGL2	rsGhir_A03_102416858	A03	102416858	0.00379	2.42136	PH
GhMAGL2	rsGhir_A03_102417490	A03	102417490	0.00615	2.21112	PH
GhMAGL3	rsGhir_A05_4498154	A05	4498154	0.0606	1.21753	PH
GhMAGL4	rsGhir_A05_108743745	A05	108743745	0.481	0.317855	PH
GhMAGL4	rsGhir_A05_108743912	A05	108743912	0.352	0.453457	PH
GhMAGL4	rsGhir_A05_108744055	A05	108744055	0.931	0.0310503	PH
GhMAGL4	rsGhir_A05_108744074	A05	108744074	0.931	0.0310503	PH
GhMAGL4	rsGhir_A05_108744090	A05	108744090	0.931	0.0310503	PH
GhMAGL4	rsGhir_A05_108744344	A05	108744344	0.549	0.260428	PH
GhMAGL4	rsGhir_A05_108744951	A05	108744951	0.533	0.273273	PH
GhMAGL4	rsGhir_A05_108745032	A05	108745032	0.683	0.165579	PH
GhMAGL4	rsGhir_A05_108745040	A05	108745040	0.683	0.165579	PH
GhMAGL4	rsGhir_A05_108745195	A05	108745195	0.883	0.0540393	PH
GhMAGL4	rsGhir_A05_108745422	A05	108745422	0.911	0.0404816	PH
GhMAGL4	rsGhir_A05_108745424	A05	108745424	0.911	0.0404816	PH
GhMAGL4	rsGhir_A05_108745484	A05	108745484	0.418	0.378824	PH
GhMAGL4	rsGhir_A05_108745513	A05	108745513	0.418	0.378824	PH
GhMAGL4	rsGhir_A05_108745598	A05	108745598	0.682	0.166216	PH
GhMAGL4	rsGhir_A05_108746306	A05	108746306	0.996	0.00174066	PH
GhMAGL4	rsGhir_A05_108747347	A05	108747347	0.191	0.718967	PH
GhMAGL4	rsGhir_A05_108747394	A05	108747394	0.388	0.411168	PH
GhMAGL4	rsGhir_A05_108747535	A05	108747535	0.394	0.404504	PH
GhMAGL4	rsGhir_A05_108748043	A05	108748043	0.288	0.540608	PH
GhMAGL6	rsGhir_A06_117778245	A06	117778245	0.00122	2.91364	PH
GhMAGL6	rsGhir_A06_117781089	A06	117781089	0.829	0.0814455	PH
GhMAGL6	rsGhir_A06_117781117	A06	117781117	0.66	0.180456	PH
GhMAGL6	rsGhir_A06_117781293	A06	117781293	0.504	0.297569	PH
GhMAGL6	rsGhir_A06_117781367	A06	117781367	0.861	0.0649968	PH
GhMAGL6	rsGhir_A06_117781524	A06	117781524	0.36	0.443697	PH
GhMAGL6	rsGhir_A06_117781781	A06	117781781	0.715	0.145694	PH
GhMAGL6	rsGhir_A06_117782057	A06	117782057	0.646	0.189767	PH
GhMAGL6	rsGhir_A06_117782205	A06	117782205	0.431	0.365523	PH
GhMAGL6	rsGhir_A06_117782341	A06	117782341	0.476	0.322393	PH
GhMAGL6	rsGhir_A06_117782398	A06	117782398	0.717	0.144481	PH
GhMAGL6	rsGhir_A06_117782488	A06	117782488	0.683	0.165579	PH
GhMAGL6	rsGhir_A06_117782619	A06	117782619	0.779	0.108463	PH
GhMAGL12	rsGhir_A10_109330204	A10	109330204	0.188	0.725842	PH
GhMAGL12	rsGhir_A10_109331416	A10	109331416	0.0558	1.25337	PH
GhMAGL12	rsGhir_A10_109331443	A10	109331443	0.0558	1.25337	PH
GhMAGL12	rsGhir_A10_109331766	A10	109331766	0.281	0.551294	PH
GhMAGL12	rsGhir_A10_109331874	A10	109331874	0.237	0.625252	PH
GhMAGL12	rsGhir_A10_109333291	A10	109333291	0.643	0.191789	PH
GhMAGL12	rsGhir_A10_109333838	A10	109333838	0.188	0.725842	PH
GhMAGL12	rsGhir_A10_109334338	A10	109334338	0.482	0.316953	PH
GhMAGL12	rsGhir_A10_109335461	A10	109335461	0.188	0.725842	PH
GhMAGL12	rsGhir_A10_109335593	A10	109335593	0.911	0.0404816	PH
GhMAGL12	rsGhir_A10_109335690	A10	109335690	0.508	0.294136	PH
GhMAGL12	rsGhir_A10_109335771	A10	109335771	0.188	0.725842	PH
GhMAGL12	rsGhir_A10_109335799	A10	109335799	0.928	0.032452	PH
GhMAGL12	rsGhir_A10_109335859	A10	109335859	0.912	0.0400052	PH
GhMAGL12	rsGhir_A10_109336379	A10	109336379	0.0744	1.12843	PH
GhMAGL12	rsGhir_A10_109336429	A10	109336429	0.161	0.793174	PH
GhMAGL12	rsGhir_A10_109336460	A10	109336460	0.0633	1.1986	PH
GhMAGL12	rsGhir_A10_109336630	A10	109336630	0.226	0.645892	PH
GhMAGL12	rsGhir_A10_109336679	A10	109336679	0.52	0.283997	PH
GhMAGL12	rsGhir_A10_109336691	A10	109336691	0.683	0.165579	PH
GhMAGL12	rsGhir_A10_109336725	A10	109336725	0.529	0.276544	PH
GhMAGL12	rsGhir_A10_109336854	A10	109336854	0.897	0.0472076	PH
GhMAGL12	rsGhir_A10_109336897	A10	109336897	0.75	0.124939	PH
GhMAGL12	rsGhir_A10_109336932	A10	109336932	0.904	0.0438316	PH
GhMAGL12	rsGhir_A10_109337089	A10	109337089	0.708	0.149967	PH
GhMAGL12	rsGhir_A10_109337138	A10	109337138	0.195	0.709965	PH
GhMAGL13	rsGhir_A10_109337824	A10	109337824	0.982	0.00788851	PH
GhMAGL13	rsGhir_A10_109338171	A10	109338171	0.379	0.421361	PH
GhMAGL13	rsGhir_A10_109338332	A10	109338332	0.587	0.231362	PH
GhMAGL13	rsGhir_A10_109338377	A10	109338377	0.587	0.231362	PH
GhMAGL13	rsGhir_A10_109338551	A10	109338551	0.657	0.182435	PH
GhMAGL13	rsGhir_A10_109339068	A10	109339068	0.587	0.231362	PH
GhMAGL13	rsGhir_A10_109339999	A10	109339999	0.864	0.0634863	PH
GhMAGL13	rsGhir_A10_109340024	A10	109340024	0.988	0.00524306	PH
GhMAGL13	rsGhir_A10_109340047	A10	109340047	0.989	0.00480371	PH
GhMAGL13	rsGhir_A10_109340199	A10	109340199	0.39	0.408935	PH
GhMAGL13	rsGhir_A10_109340221	A10	109340221	0.379	0.421361	PH
GhMAGL13	rsGhir_A10_109340583	A10	109340583	0.443	0.353596	PH
GhMAGL13	rsGhir_A10_109340794	A10	109340794	0.54	0.267606	PH
GhMAGL13	rsGhir_A10_109341078	A10	109341078	0.17	0.769551	PH
GhMAGL13	rsGhir_A10_109341115	A10	109341115	0.076	1.11919	PH
GhMAGL13	rsGhir_A10_109341659	A10	109341659	0.305	0.5157	PH
GhMAGL13	rsGhir_A10_109341710	A10	109341710	0.692	0.159894	PH
GhMAGL13	rsGhir_A10_109342347	A10	109342347	0.352	0.453457	PH
GhMAGL14	rsGhir_A11_12336208	A11	12336208	0.643	0.191789	PH
GhMAGL14	rsGhir_A11_12337469	A11	12337469	0.792	0.101275	PH
GhMAGL14	rsGhir_A11_12337493	A11	12337493	0.97	0.0132283	PH
GhMAGL14	rsGhir_A11_12338848	A11	12338848	0.265	0.576754	PH
GhMAGL14	rsGhir_A11_12338853	A11	12338853	0.12	0.920819	PH
GhMAGL16	rsGhir_A12_107208973	A12	107208973	0.415	0.381952	PH
GhMAGL16	rsGhir_A12_107209624	A12	107209624	0.19	0.721246	PH
GhMAGL16	rsGhir_A12_107210041	A12	107210041	0.79	0.102373	PH
GhMAGL16	rsGhir_A12_107210078	A12	107210078	0.901	0.0452752	PH
GhMAGL16	rsGhir_A12_107210922	A12	107210922	0.522	0.282329	PH
GhMAGL16	rsGhir_A12_107210923	A12	107210923	0.522	0.282329	PH
GhMAGL16	rsGhir_A12_107210937	A12	107210937	0.55	0.259637	PH
GhMAGL16	rsGhir_A12_107211898	A12	107211898	0.246	0.609065	PH
GhMAGL16	rsGhir_A12_107212077	A12	107212077	0.281	0.551294	PH
GhMAGL16	rsGhir_A12_107212335	A12	107212335	0.296	0.528708	PH
GhMAGL16	rsGhir_A12_107212358	A12	107212358	0.296	0.528708	PH
GhMAGL16	rsGhir_A12_107212663	A12	107212663	0.0733	1.1349	PH
GhMAGL17	rsGhir_D02_61250189	D02	61250189	0.801	0.0963675	PH
GhMAGL17	rsGhir_D02_61250247	D02	61250247	0.35	0.455932	PH
GhMAGL17	rsGhir_D02_61250251	D02	61250251	0.259	0.5867	PH
GhMAGL17	rsGhir_D02_61250291	D02	61250291	0.259	0.5867	PH
GhMAGL17	rsGhir_D02_61250421	D02	61250421	0.989	0.00480371	PH
GhMAGL17	rsGhir_D02_61250690	D02	61250690	0.914	0.0390538	PH
GhMAGL17	rsGhir_D02_61250705	D02	61250705	0.914	0.0390538	PH
GhMAGL17	rsGhir_D02_61250712	D02	61250712	0.914	0.0390538	PH
GhMAGL17	rsGhir_D02_61250740	D02	61250740	0.828	0.0819697	PH
GhMAGL17	rsGhir_D02_61250864	D02	61250864	0.677	0.169411	PH
GhMAGL17	rsGhir_D02_61250937	D02	61250937	0.843	0.0741724	PH
GhMAGL17	rsGhir_D02_61251087	D02	61251087	0.375	0.425969	PH
GhMAGL17	rsGhir_D02_61251835	D02	61251835	0.825	0.0835461	PH
GhMAGL17	rsGhir_D02_61251952	D02	61251952	0.501	0.300162	PH
GhMAGL17	rsGhir_D02_61252004	D02	61252004	0.989	0.00480371	PH
GhMAGL17	rsGhir_D02_61252154	D02	61252154	0.793	0.100727	PH
GhMAGL17	rsGhir_D02_61252280	D02	61252280	0.982	0.00788851	PH
GhMAGL17	rsGhir_D02_61252796	D02	61252796	0.908	0.0419142	PH
GhMAGL17	rsGhir_D02_61253044	D02	61253044	0.594	0.226214	PH
GhMAGL17	rsGhir_D02_61255793	D02	61255793	0.692	0.159894	PH
GhMAGL17	rsGhir_D02_61256130	D02	61256130	0.396	0.402305	PH
GhMAGL17	rsGhir_D02_61256173	D02	61256173	0.467	0.330683	PH
GhMAGL17	rsGhir_D02_61256212	D02	61256212	0.876	0.0574959	PH
GhMAGL17	rsGhir_D02_61256370	D02	61256370	0.477	0.321482	PH
GhMAGL17	rsGhir_D02_61256438	D02	61256438	0.661	0.179799	PH
GhMAGL17	rsGhir_D02_61256487	D02	61256487	0.661	0.179799	PH
GhMAGL17	rsGhir_D02_61256528	D02	61256528	0.582	0.235077	PH
GhMAGL17	rsGhir_D02_61256531	D02	61256531	0.582	0.235077	PH
GhMAGL17	rsGhir_D02_61256706	D02	61256706	0.505	0.296709	PH
GhMAGL17	rsGhir_D02_61256712	D02	61256712	0.67	0.173925	PH
GhMAGL17	rsGhir_D02_61256953	D02	61256953	0.262	0.581699	PH
GhMAGL17	rsGhir_D02_61256979	D02	61256979	0.0454	1.34294	PH
GhMAGL17	rsGhir_D02_61257251	D02	61257251	0.694	0.158641	PH
GhMAGL17	rsGhir_D02_61257342	D02	61257342	0.694	0.158641	PH
GhMAGL17	rsGhir_D02_61257362	D02	61257362	0.694	0.158641	PH
GhMAGL17	rsGhir_D02_61257387	D02	61257387	0.694	0.158641	PH
GhMAGL17	rsGhir_D02_61257450	D02	61257450	0.567	0.246417	PH
GhMAGL17	rsGhir_D02_61257474	D02	61257474	0.567	0.246417	PH
GhMAGL17	rsGhir_D02_61257569	D02	61257569	0.567	0.246417	PH
GhMAGL17	rsGhir_D02_61257609	D02	61257609	0.917	0.0376307	PH
GhMAGL17	rsGhir_D02_61257830	D02	61257830	0.888	0.051587	PH
GhMAGL18	rsGhir_D03_21887304	D03	21887304	0.109	0.962574	PH
GhMAGL19	rsGhir_D04_555877	D04	555877	0.275	0.560667	PH
GhMAGL19	rsGhir_D04_555973	D04	555973	0.583	0.234331	PH
GhMAGL19	rsGhir_D04_556777	D04	556777	0.476	0.322393	PH
GhMAGL19	rsGhir_D04_557246	D04	557246	0.393	0.405607	PH
GhMAGL23	rsGhir_D06_60780157	D06	60780157	0.724	0.140261	PH
GhMAGL23	rsGhir_D06_60780560	D06	60780560	0.962	0.0168249	PH
GhMAGL23	rsGhir_D06_60780683	D06	60780683	0.711	0.14813	PH
GhMAGL23	rsGhir_D06_60780734	D06	60780734	0.724	0.140261	PH
GhMAGL23	rsGhir_D06_60780776	D06	60780776	0.724	0.140261	PH
GhMAGL23	rsGhir_D06_60783016	D06	60783016	0.532	0.274088	PH
GhMAGL23	rsGhir_D06_60783094	D06	60783094	0.813	0.0899095	PH
GhMAGL23	rsGhir_D06_60783278	D06	60783278	0.74	0.130768	PH
GhMAGL23	rsGhir_D06_60783977	D06	60783977	0.141	0.850781	PH
GhMAGL23	rsGhir_D06_60784482	D06	60784482	0.714	0.146302	PH
GhMAGL23	rsGhir_D06_60784578	D06	60784578	0.588	0.230623	PH
GhMAGL23	rsGhir_D06_60784609	D06	60784609	0.64	0.19382	PH
GhMAGL23	rsGhir_D06_60784737	D06	60784737	0.731	0.136083	PH
GhMAGL23	rsGhir_D06_60784742	D06	60784742	0.731	0.136083	PH
GhMAGL23	rsGhir_D06_60784749	D06	60784749	0.563	0.249492	PH
GhMAGL23	rsGhir_D06_60784816	D06	60784816	0.809	0.0920515	PH
GhMAGL23	rsGhir_D06_60784835	D06	60784835	0.809	0.0920515	PH
GhMAGL23	rsGhir_D06_60784837	D06	60784837	0.809	0.0920515	PH
GhMAGL23	rsGhir_D06_60785987	D06	60785987	0.624	0.204815	PH
GhMAGL23	rsGhir_D06_60786077	D06	60786077	0.13	0.886057	PH
GhMAGL23	rsGhir_D06_60786099	D06	60786099	0.0622	1.20621	PH
GhMAGL23	rsGhir_D06_60786176	D06	60786176	0.0975	1.011	PH
GhMAGL23	rsGhir_D06_60786450	D06	60786450	0.82	0.0861861	PH
GhMAGL23	rsGhir_D06_60786602	D06	60786602	0.779	0.108463	PH
GhMAGL23	rsGhir_D06_60787180	D06	60787180	0.545	0.263603	PH
GhMAGL24	rsGhir_D06_66751406	D06	66751406	0.675	0.170696	PH
GhMAGL24	rsGhir_D06_66751532	D06	66751532	0.942	0.0259491	PH
GhMAGL24	rsGhir_D06_66752102	D06	66752102	0.767	0.115205	PH
GhMAGL24	rsGhir_D06_66752131	D06	66752131	0.311	0.50724	PH
GhMAGL24	rsGhir_D06_66753162	D06	66753162	0.842	0.0746879	PH
GhMAGL24	rsGhir_D06_66754661	D06	66754661	0.809	0.0920515	PH
GhMAGL24	rsGhir_D06_66754963	D06	66754963	0.999	0.000434512	PH
GhMAGL24	rsGhir_D06_66755091	D06	66755091	0.71	0.148742	PH
GhMAGL24	rsGhir_D06_66755218	D06	66755218	0.608	0.216096	PH
GhMAGL24	rsGhir_D06_66755234	D06	66755234	0.476	0.322393	PH
GhMAGL24	rsGhir_D06_66755235	D06	66755235	0.476	0.322393	PH
GhMAGL24	rsGhir_D06_66755251	D06	66755251	0.476	0.322393	PH
GhMAGL24	rsGhir_D06_66755265	D06	66755265	0.47	0.327902	PH
GhMAGL24	rsGhir_D06_66755328	D06	66755328	0.458	0.339135	PH
GhMAGL25	rsGhir_D07_2743320	D07	2743320	0.0534	1.27246	PH
GhMAGL27	rsGhir_D10_61926989	D10	61926989	0.52	0.283997	PH
GhMAGL27	rsGhir_D10_61927054	D10	61927054	0.738	0.131944	PH
GhMAGL27	rsGhir_D10_61927180	D10	61927180	0.104	0.982967	PH
GhMAGL27	rsGhir_D10_61927183	D10	61927183	0.104	0.982967	PH
GhMAGL27	rsGhir_D10_61927406	D10	61927406	0.172	0.764472	PH
GhMAGL27	rsGhir_D10_61927823	D10	61927823	0.226	0.645892	PH
GhMAGL27	rsGhir_D10_61927849	D10	61927849	0.654	0.184422	PH
GhMAGL27	rsGhir_D10_61927963	D10	61927963	0.487	0.312471	PH
GhMAGL27	rsGhir_D10_61928014	D10	61928014	0.487	0.312471	PH
GhMAGL27	rsGhir_D10_61928035	D10	61928035	0.386	0.413413	PH
GhMAGL27	rsGhir_D10_61928494	D10	61928494	0.386	0.413413	PH
GhMAGL27	rsGhir_D10_61928563	D10	61928563	0.129	0.88941	PH
GhMAGL27	rsGhir_D10_61930199	D10	61930199	0.779	0.108463	PH
GhMAGL27	rsGhir_D10_61930245	D10	61930245	0.82	0.0861861	PH
GhMAGL27	rsGhir_D10_61930325	D10	61930325	0.69	0.161151	PH
GhMAGL27	rsGhir_D10_61930632	D10	61930632	0.533	0.273273	PH
GhMAGL27	rsGhir_D10_61930638	D10	61930638	0.533	0.273273	PH
GhMAGL27	rsGhir_D10_61930940	D10	61930940	0.291	0.536107	PH
GhMAGL27	rsGhir_D10_61931063	D10	61931063	0.855	0.0680339	PH
GhMAGL27	rsGhir_D10_61931095	D10	61931095	0.855	0.0680339	PH
GhMAGL27	rsGhir_D10_61931283	D10	61931283	0.827	0.0824945	PH
GhMAGL27	rsGhir_D10_61931696	D10	61931696	0.528	0.277366	PH
GhMAGL27	rsGhir_D10_61931959	D10	61931959	0.386	0.413413	PH
GhMAGL27	rsGhir_D10_61932495	D10	61932495	0.219	0.659556	PH
GhMAGL27	rsGhir_D10_61932897	D10	61932897	0.32	0.49485	PH
GhMAGL27	rsGhir_D10_61933039	D10	61933039	0.432	0.364516	PH
GhMAGL27	rsGhir_D10_61933150	D10	61933150	0.654	0.184422	PH
GhMAGL27	rsGhir_D10_61933316	D10	61933316	0.618	0.209012	PH
GhMAGL27	rsGhir_D10_61933360	D10	61933360	0.389	0.41005	PH
GhMAGL27	rsGhir_D10_61933371	D10	61933371	0.389	0.41005	PH
GhMAGL27	rsGhir_D10_61933467	D10	61933467	0.747	0.126679	PH
GhMAGL27	rsGhir_D10_61933486	D10	61933486	0.618	0.209012	PH
GhMAGL27	rsGhir_D10_61933943	D10	61933943	0.457	0.340084	PH
GhMAGL27	rsGhir_D10_61934148	D10	61934148	0.865	0.0629839	PH
GhMAGL27	rsGhir_D10_61934410	D10	61934410	0.447	0.349692	PH
GhMAGL27	rsGhir_D10_61934533	D10	61934533	0.865	0.0629839	PH
GhMAGL28	rsGhir_D10_61935974	D10	61935974	0.408	0.38934	PH
GhMAGL28	rsGhir_D10_61936719	D10	61936719	0.223	0.651695	PH
GhMAGL28	rsGhir_D10_61936854	D10	61936854	0.995	0.00217692	PH
GhMAGL28	rsGhir_D10_61936859	D10	61936859	0.991	0.00392635	PH
GhMAGL28	rsGhir_D10_61936968	D10	61936968	0.865	0.0629839	PH
GhMAGL28	rsGhir_D10_61937073	D10	61937073	0.723	0.140862	PH
GhMAGL28	rsGhir_D10_61937095	D10	61937095	0.794	0.100179	PH
GhMAGL30	rsGhir_D12_62178530	D12	62178530	0.925	0.0338583	PH
GhMAGL30	rsGhir_D12_62180294	D12	62180294	0.583	0.234331	PH
GhMAGL2	rsGhir_A03_102410836	A03	102410836	0.466	0.331614	Protein
GhMAGL2	rsGhir_A03_102411533	A03	102411533	0.474	0.324222	Protein
GhMAGL2	rsGhir_A03_102411602	A03	102411602	0.676	0.170053	Protein
GhMAGL2	rsGhir_A03_102411896	A03	102411896	0.656	0.183096	Protein
GhMAGL2	rsGhir_A03_102412058	A03	102412058	0.485	0.314258	Protein
GhMAGL2	rsGhir_A03_102412903	A03	102412903	0.881	0.0550241	Protein
GhMAGL2	rsGhir_A03_102413456	A03	102413456	0.0572	1.2426	Protein
GhMAGL2	rsGhir_A03_102416457	A03	102416457	0.485	0.314258	Protein
GhMAGL2	rsGhir_A03_102416858	A03	102416858	0.255	0.59346	Protein
GhMAGL2	rsGhir_A03_102417490	A03	102417490	0.552	0.258061	Protein
GhMAGL3	rsGhir_A05_4498154	A05	4498154	0.0986	1.00612	Protein
GhMAGL4	rsGhir_A05_108743745	A05	108743745	0.57	0.244125	Protein
GhMAGL4	rsGhir_A05_108743912	A05	108743912	0.526	0.279014	Protein
GhMAGL4	rsGhir_A05_108744055	A05	108744055	0.704	0.152427	Protein
GhMAGL4	rsGhir_A05_108744074	A05	108744074	0.704	0.152427	Protein
GhMAGL4	rsGhir_A05_108744090	A05	108744090	0.704	0.152427	Protein
GhMAGL4	rsGhir_A05_108744344	A05	108744344	0.539	0.268411	Protein
GhMAGL4	rsGhir_A05_108744951	A05	108744951	0.831	0.080399	Protein
GhMAGL4	rsGhir_A05_108745032	A05	108745032	0.62	0.207608	Protein
GhMAGL4	rsGhir_A05_108745040	A05	108745040	0.62	0.207608	Protein
GhMAGL4	rsGhir_A05_108745195	A05	108745195	0.623	0.205512	Protein
GhMAGL4	rsGhir_A05_108745422	A05	108745422	0.941	0.0264104	Protein
GhMAGL4	rsGhir_A05_108745424	A05	108745424	0.941	0.0264104	Protein
GhMAGL4	rsGhir_A05_108745484	A05	108745484	0.783	0.106238	Protein
GhMAGL4	rsGhir_A05_108745513	A05	108745513	0.783	0.106238	Protein
GhMAGL4	rsGhir_A05_108745598	A05	108745598	0.654	0.184422	Protein
GhMAGL4	rsGhir_A05_108746306	A05	108746306	0.946	0.0241089	Protein
GhMAGL4	rsGhir_A05_108747347	A05	108747347	0.602	0.220404	Protein
GhMAGL4	rsGhir_A05_108747394	A05	108747394	0.774	0.111259	Protein
GhMAGL4	rsGhir_A05_108747535	A05	108747535	0.822	0.0851282	Protein
GhMAGL4	rsGhir_A05_108748043	A05	108748043	0.326	0.486782	Protein
GhMAGL6	rsGhir_A06_117778245	A06	117778245	0.825	0.0835461	Protein
GhMAGL6	rsGhir_A06_117781089	A06	117781089	0.202	0.694649	Protein
GhMAGL6	rsGhir_A06_117781117	A06	117781117	0.206	0.686133	Protein
GhMAGL6	rsGhir_A06_117781293	A06	117781293	0.289	0.539102	Protein
GhMAGL6	rsGhir_A06_117781367	A06	117781367	0.282	0.549751	Protein
GhMAGL6	rsGhir_A06_117781524	A06	117781524	0.314	0.50307	Protein
GhMAGL6	rsGhir_A06_117781781	A06	117781781	0.256	0.59176	Protein
GhMAGL6	rsGhir_A06_117782057	A06	117782057	0.707	0.150581	Protein
GhMAGL6	rsGhir_A06_117782205	A06	117782205	0.327	0.485452	Protein
GhMAGL6	rsGhir_A06_117782341	A06	117782341	0.324	0.489455	Protein
GhMAGL6	rsGhir_A06_117782398	A06	117782398	0.903	0.0443122	Protein
GhMAGL6	rsGhir_A06_117782488	A06	117782488	0.417	0.379864	Protein
GhMAGL6	rsGhir_A06_117782619	A06	117782619	0.65	0.187087	Protein
GhMAGL12	rsGhir_A10_109330204	A10	109330204	0.156	0.806875	Protein
GhMAGL12	rsGhir_A10_109331416	A10	109331416	0.159	0.798603	Protein
GhMAGL12	rsGhir_A10_109331443	A10	109331443	0.159	0.798603	Protein
GhMAGL12	rsGhir_A10_109331766	A10	109331766	0.0944	1.02503	Protein
GhMAGL12	rsGhir_A10_109331874	A10	109331874	0.0829	1.08145	Protein
GhMAGL12	rsGhir_A10_109333291	A10	109333291	0.418	0.378824	Protein
GhMAGL12	rsGhir_A10_109333838	A10	109333838	0.156	0.806875	Protein
GhMAGL12	rsGhir_A10_109334338	A10	109334338	0.805	0.0942041	Protein
GhMAGL12	rsGhir_A10_109335461	A10	109335461	0.156	0.806875	Protein
GhMAGL12	rsGhir_A10_109335593	A10	109335593	0.0248	1.60555	Protein
GhMAGL12	rsGhir_A10_109335690	A10	109335690	0.075	1.12494	Protein
GhMAGL12	rsGhir_A10_109335771	A10	109335771	0.156	0.806875	Protein
GhMAGL12	rsGhir_A10_109335799	A10	109335799	0.548	0.261219	Protein
GhMAGL12	rsGhir_A10_109335859	A10	109335859	0.622	0.20621	Protein
GhMAGL12	rsGhir_A10_109336379	A10	109336379	0.895	0.048177	Protein
GhMAGL12	rsGhir_A10_109336429	A10	109336429	0.0768	1.11464	Protein
GhMAGL12	rsGhir_A10_109336460	A10	109336460	0.804	0.094744	Protein
GhMAGL12	rsGhir_A10_109336630	A10	109336630	0.718	0.143876	Protein
GhMAGL12	rsGhir_A10_109336679	A10	109336679	0.988	0.00524306	Protein
GhMAGL12	rsGhir_A10_109336691	A10	109336691	0.65	0.187087	Protein
GhMAGL12	rsGhir_A10_109336725	A10	109336725	0.386	0.413413	Protein
GhMAGL12	rsGhir_A10_109336854	A10	109336854	0.442	0.354578	Protein
GhMAGL12	rsGhir_A10_109336897	A10	109336897	0.837	0.0772745	Protein
GhMAGL12	rsGhir_A10_109336932	A10	109336932	0.764	0.116907	Protein
GhMAGL12	rsGhir_A10_109337089	A10	109337089	0.666	0.176526	Protein
GhMAGL12	rsGhir_A10_109337138	A10	109337138	0.15	0.823909	Protein
GhMAGL13	rsGhir_A10_109337824	A10	109337824	0.473	0.325139	Protein
GhMAGL13	rsGhir_A10_109338171	A10	109338171	0.505	0.296709	Protein
GhMAGL13	rsGhir_A10_109338332	A10	109338332	0.483	0.316053	Protein
GhMAGL13	rsGhir_A10_109338377	A10	109338377	0.483	0.316053	Protein
GhMAGL13	rsGhir_A10_109338551	A10	109338551	0.308	0.511449	Protein
GhMAGL13	rsGhir_A10_109339068	A10	109339068	0.483	0.316053	Protein
GhMAGL13	rsGhir_A10_109339999	A10	109339999	0.205	0.688246	Protein
GhMAGL13	rsGhir_A10_109340024	A10	109340024	0.341	0.467246	Protein
GhMAGL13	rsGhir_A10_109340047	A10	109340047	0.32	0.49485	Protein
GhMAGL13	rsGhir_A10_109340199	A10	109340199	0.26	0.585027	Protein
GhMAGL13	rsGhir_A10_109340221	A10	109340221	0.505	0.296709	Protein
GhMAGL13	rsGhir_A10_109340583	A10	109340583	0.504	0.297569	Protein
GhMAGL13	rsGhir_A10_109340794	A10	109340794	0.559	0.252588	Protein
GhMAGL13	rsGhir_A10_109341078	A10	109341078	0.774	0.111259	Protein
GhMAGL13	rsGhir_A10_109341115	A10	109341115	0.592	0.227678	Protein
GhMAGL13	rsGhir_A10_109341659	A10	109341659	0.411	0.386158	Protein
GhMAGL13	rsGhir_A10_109341710	A10	109341710	0.16	0.79588	Protein
GhMAGL13	rsGhir_A10_109342347	A10	109342347	0.288	0.540608	Protein
GhMAGL14	rsGhir_A11_12336208	A11	12336208	0.232	0.634512	Protein
GhMAGL14	rsGhir_A11_12337469	A11	12337469	0.838	0.076756	Protein
GhMAGL14	rsGhir_A11_12337493	A11	12337493	0.786	0.104577	Protein
GhMAGL14	rsGhir_A11_12338848	A11	12338848	0.701	0.154282	Protein
GhMAGL14	rsGhir_A11_12338853	A11	12338853	0.593	0.226945	Protein
GhMAGL16	rsGhir_A12_107208973	A12	107208973	0.163	0.787812	Protein
GhMAGL16	rsGhir_A12_107209624	A12	107209624	0.161	0.793174	Protein
GhMAGL16	rsGhir_A12_107210041	A12	107210041	0.0784	1.10568	Protein
GhMAGL16	rsGhir_A12_107210078	A12	107210078	0.223	0.651695	Protein
GhMAGL16	rsGhir_A12_107210922	A12	107210922	0.461	0.336299	Protein
GhMAGL16	rsGhir_A12_107210923	A12	107210923	0.461	0.336299	Protein
GhMAGL16	rsGhir_A12_107210937	A12	107210937	0.00143	2.84466	Protein
GhMAGL16	rsGhir_A12_107211898	A12	107211898	0.000182	3.73993	Protein
GhMAGL16	rsGhir_A12_107212077	A12	107212077	0.000812	3.09044	Protein
GhMAGL16	rsGhir_A12_107212335	A12	107212335	0.214	0.669586	Protein
GhMAGL16	rsGhir_A12_107212358	A12	107212358	0.214	0.669586	Protein
GhMAGL16	rsGhir_A12_107212663	A12	107212663	0.288	0.540608	Protein
GhMAGL17	rsGhir_D02_61250189	D02	61250189	0.877	0.0570004	Protein
GhMAGL17	rsGhir_D02_61250247	D02	61250247	0.904	0.0438316	Protein
GhMAGL17	rsGhir_D02_61250251	D02	61250251	0.816	0.0883098	Protein
GhMAGL17	rsGhir_D02_61250291	D02	61250291	0.816	0.0883098	Protein
GhMAGL17	rsGhir_D02_61250421	D02	61250421	0.938	0.0277972	Protein
[truncated: 598 more rows]

## Sheet: Table S8
Table S8: The SNP information of GhMAGL3 and GhMAGL6
ID	alleles	chrom	pos	strand	assembly#	center	protLSID	assayLSID	panelLSID	QCcode	S1	S10	S100	S101	S102	S103	S104	S105	S106	S107	S108	S109	S11	S110	S111	S112	S113	S114	S115	S116	S117	S118	S119	S12	S120	S121	S122	S123	S124	S125	S126	S127	S128	S129	S13	S130	S131	S132	S133
rsGhir_A05_4498154	G/A	5	4498154	+	NA	NA	NA	NA	NA	NA	GG	GG	GG	GG	GG	GG	GG	GG	GG	GG	GG	GG	GG	GG	GG	AA	GG	GG	GG	GG	GG	GG	GG	GG	GG	GG	GG	GG	GG	GG	GG	GG	GG	GG	GG	GG	GG	GG	GG
rsGhir_A06_117778245	T/C	6	117778245	+	NA	NA	NA	NA	NA	NA	TT	CC	TT	TT	TT	TT	TT	TT	TT	TT	TT	TT	CC	TT	TT	TT	TT	TT	TT	TT	TT	TT	TT	TT	TT	TT	TT	TT	TT	TT	TT	TT	TT	TT	CC	TT	TT	TT	TT
rsGhir_A06_117781089	T/C	6	117781089	+	NA	NA	NA	NA	NA	NA	TT	TT	CC	TT	CC	TT	CC	TT	TT	TT	TT	TT	TT	TT	TT	TT	TT	CC	CC	TT	CT	CC	TT	TT	TT	TT	TT	CC	TT	CC	CT	CC	TT	TT	TT	CC	CC	TT	TT
rsGhir_A06_117781117	A/G	6	117781117	+	NA	NA	NA	NA	NA	NA	AA	AA	GG	AA	GG	AA	GG	AA	AA	AA	AA	AA	AA	AA	AA	AA	AA	GG	GG	AA	GA	GG	AA	AA	AA	AA	AA	GG	AA	GG	GA	GG	AA	AA	AA	GG	GG	AA	AA
rsGhir_A06_117781293	C/T	6	117781293	+	NA	NA	NA	NA	NA	NA	CC	CC	TT	CC	TT	CC	TT	CC	CC	CC	CC	CC	CC	CC	CC	CC	CC	TT	CT	CC	CC	TT	CC	CC	CC	CC	CC	TT	CC	TT	CC	TT	CC	CC	CC	TT	TT	CC	CC
rsGhir_A06_117781367	C/T	6	117781367	+	NA	NA	NA	NA	NA	NA	CC	CC	TT	CC	TT	CC	TT	CC	CC	CC	CC	CC	CC	CC	CC	CC	CC	TT	TT	CC	CC	TT	CC	CC	CC	CC	CC	TT	CC	TT	TC	TT	CC	CC	CC	TT	TT	CC	CC
rsGhir_A06_117781524	A/G	6	117781524	+	NA	NA	NA	NA	NA	NA	AA	AA	GG	AA	GG	AA	GG	AA	AA	AA	AA	AA	AA	AA	AA	AA	AA	GG	GG	AA	AA	GG	AA	AA	AA	AA	AA	GG	AA	GG	AA	GG	AA	AA	AA	GG	GG	AA	AA
rsGhir_A06_117781781	C/T	6	117781781	+	NA	NA	NA	NA	NA	NA	TT	CC	CC	TT	CC	TT	CC	TT	CC	TT	TT	TT	CC	TT	CC	TT	TT	CC	CC	TT	CC	CC	TT	TT	CC	TT	TT	CC	CC	CC	CC	CC	TT	CC	TT	CC	CC	TT	TT
rsGhir_A06_117782057	C/T	6	117782057	+	NA	NA	NA	NA	NA	NA	CC	CC	TT	CC	TT	CC	TT	CC	CC	CC	CC	CC	CC	CC	CC	CC	CC	CT	TT	CC	CC	TT	CC	CC	CC	CC	CC	TT	CC	TT	CC	TT	CC	CC	CC	TT	TT	CC	CC
rsGhir_A06_117782205	T/C	6	117782205	+	NA	NA	NA	NA	NA	NA	TT	TT	CC	TT	CC	TT	CC	TT	CT	TT	CC	TT	TT	TT	TT	TT	TT	CC	CC	TT	TT	CC	TT	TT	TT	TT	TT	CC	TT	CC	TT	CC	TT	TT	TT	CC	CC	TT	TT
rsGhir_A06_117782341	A/T	6	117782341	+	NA	NA	NA	NA	NA	NA	AA	AA	TT	AA	TT	AA	TT	AA	AA	AA	AA	AA	AA	AA	AA	AA	AA	TT	TT	AA	AA	TT	AA	AA	AA	AA	AA	TT	AA	TT	AA	TT	AA	AA	AA	TT	TT	AA	AA
rsGhir_A06_117782398	G/A	6	117782398	+	NA	NA	NA	NA	NA	NA	GG	GG	AA	GG	AA	GG	AA	AA	GG	GG	GG	GG	GG	GG	GG	AA	GG	AA	AA	GG	GG	AA	GG	GG	GG	GG	GG	AA	GG	AA	GG	AA	AA	GG	AA	AA	AA	GG	GG
rsGhir_A06_117782488	A/G	6	117782488	+	NA	NA	NA	NA	NA	NA	AA	AA	GG	AA	GG	GG	GG	AA	AA	AA	AA	AA	AA	AA	AA	AA	AA	GG	GG	AA	AA	GG	AA	AA	AA	AA	AA	GG	AA	GG	AA	GG	AA	AA	AA	GG	GG	AA	AA
rsGhir_A06_117782619	A/T	6	117782619	+	NA	NA	NA	NA	NA	NA	AA	AA	TT	AA	TT	AA	TT	AA	AA	AA	AA	AA	AA	AA	AA	AA	AA	TT	TT	AA	AA	TT	AA	AA	AA	AA	AA	AT	AA	TT	AA	TT	AA	AA	AA	TT	TT	AA	AA
[truncated: 316 more columns]

## Sheet: Table S9
Table S9: qRT-PCR primers of the GhMAGL genes in upland cotton.
Name	Primer Sequence
qGhMAGL3-F	CATCCAATTGTTGGGGCTAT
qGhMAGL3-R	GACCAGTGTAGACCAAAGGA
qGhMAGL6-F	TGCCCCCATGTGTAAGATTG
qGhMAGL6-R	GCAATTTGCAGCCAGTATCA
qGhActin-F	TTGCAGACCGTATGAGCAAG
qGhActin-R	ATCCTCCGATCCAGACACTG
